# Supplementary material for: The dynamic lateral gate of the mitochondrial β-barrel biogenesis machinery is blocked by darobactin A
Source: Nat Commun. 2025 Nov 20;16:11349. doi: 10.1038/s41467-025-66417-0 (PMC12728192; doi:10.1038/s41467-025-66417-0)
Supplement: Supplementary file 8 — Source Data [file 41467_2025_66417_MOESM8_ESM.xlsx]

## Sheet: Table of Contents
Source Data File
The dynamic lateral gate of the mitochondrial β-barrel biogenesis machinery is blocked by darobactin A
Kathryn A. Diederichs, Istvan Botos, Scout Hayashi, Gvantsa Gutishvili, Vadim Kotov, Katie Kuo, Akira Iinishi, Gwendolyn Cooper, Benjamin Schwarz, Herve Celia, Thomas C. Marlovits, Kim Lewis, James C. Gumbart, Joseph A. Mindell, Susan K. Buchanan
Sheet Number	Contents	Data Underlying
1	Raw MST fluorescence data for SAM+Darobactin A technical replicate presented in Figure 2C.	Figure 2C
2	MST fluorescence curves for SAM+Darobactin A biological and technical replicates. One of which is presented in Figure 2C.	Figure 2C
3	Raw MST fluorescence data for SAM+Linear Darobactin technical replicate presented in Figure 2D.	Figure 2D
4	MST fluorescence curves for SAM+Linear Darobactin biological and technical replicates. One of which is presented in Figure 2D.	Figure 2D
5	MST fluorescence curves for SAM+Tom40 biological and technical replicates.
6	MST fluorescence curves for SAM+Por1 biological and technical replicates.
7	MST merged dose response raw data and plots for SAM+Darobactin A biological replicates.	Figure 2E, Supplementary Table 1
8	MST merged dose response raw data and plots for SAM+Linear Darobactin biological replicates.	Figure 2E, Supplementary Table 1
9	MST merged dose response raw data and plots for SAM+Tom40 biological replicates.	Supplementary Table 1
10	MST merged dose response raw data and plots for SAM+Por1 biological replicates.	Supplementary Table 1
11	Values of MST merged dose response data plotted in Figure 2F.	Figure 2F
12	MST data collection and analysis parameters.
13	Tom40 import assay replicates and full gel images. One of which is presented in Figure 3A.	Figure 3A
14	Mdm10 import assay replicates and full gel images. One of which is presented in Figure 3B.	Figure 3B
15	Por1 import assay replicates and full gel images. One of which is presented in Figure 3C.	Figure 3C
16	Sam50 import assay replicates and full gel images. One of which is presented in Figure 3D.	Figure 3D
17	Full BN-PAGE images of TtSAM complex purified with and without arginine.	Supplementary Figure 3D
18	Full gel images of purified TtSAM complex used for darobactin A bound cryo-EM.	Supplementary Figure 4C
19	Full gel images of purified TtSAM complex used for MST experiments.	Supplementary Figure 4F
20	Full gel images of purified TtSAM complex used for monomer SAM cryo-EM and lipid LC/MS experiments.	Supplementary Figure 4I
21	Raw integrations of Ergosterol mass spec data.	Supplementary Figure 7
22	Replicate data for membrane thickness calculations from MD simulations.	Supplementary Figure 8
23	S. cerevisiae growth assay replicates. Two of which are presented in Supplementary Figure 9.	Supplementary Figure 9

## Sheet: 1) Daro MST Trace Raw Data
Raw data for darobactin A MST trace displayed in Figure 2C
31mar2022 Darobactin A MST Technical Replicate 3
Time (s)	7.6294E-09	1.5259E-08	3.0518E-08	6.1035E-08	1.2207E-07	2.4414E-07	4.8828E-07	9.7656E-07	1.9531E-06	3.9063E-06	7.8125E-06	1.5625E-05						3.125e-05	6.25e-05
-3.57675	0.999934	0.999741	0.999281	0.999584	0.999214	0.999141	0.998892	0.999797	0.999465	0.998936	0.999179	0.999692						0.999267	0.999051
-3.50223	1.00018	0.999343	1.00004	0.999271	1.00014	0.999068	1.00051	0.999383	0.999225	0.999759	0.999185	0.999425						0.999369	1.00065
-3.42772	0.99999	0.999432	0.999765	1.00062	1.00014	0.99902	0.998521	0.999016	1.00024	0.998728	1.00079	0.999137						1.00057	1.00035
-3.3532	0.999682	1.00017	1.00023	1.00026	1.00042	0.998841	0.999426	1.00147	0.998844	0.999126	0.999606	0.999278						1.00061	1.00002
-3.27869	0.999729	1.00019	1.00128	0.999721	0.999911	1.00098	0.999942	1.0006	0.999636	1.00011	1.00031	1.00049						1.00021	1.00142
-3.20417	0.99981	0.999991	0.999942	0.999815	1.00031	1.00007	1.001	0.999788	0.99967	0.999794	0.99937	1.0004						1.00057	1.00002
-3.12966	0.999797	0.998608	1.00025	0.999705	0.998889	1.00013	1.00077	0.999623	0.998275	0.998498	1.0004	0.9998						0.99917	1.0001
-3.05514	0.999853	0.999664	0.999085	0.99901	1.00055	0.9996	1.00049	0.999791	1.00023	0.999929	0.999546	0.999634						0.999715	0.999851
-2.98062	1.00085	0.999256	0.999004	1.00071	1.00022	1.00022	1.00079	1.00035	0.999006	0.999111	1.00054	1.00023						1.00022	0.999657
-2.90611	1.00069	0.999809	1.00004	0.99939	1.00097	1.00006	0.999017	1.00105	1.00007	0.999771	0.998571	1.00056						0.999447	1.00196
-2.83159	0.999881	1.0001	0.99997	1.00003	0.999463	0.999979	1.00126	0.999425	1.00014	1.00004	1.00071	1.00072						0.999958	0.998867
-2.75708	0.999088	1.00056	0.999902	1.00005	0.999768	1.00034	1.00014	0.999833	1.00024	1.00075	0.998977	1.00006						1.00028	0.999832
-2.68256	0.999517	1.00081	1.00051	1.00038	1.0004	1.00009	0.999965	1.00085	1.00029	1.00014	1.00076	1.00006						1.00025	0.999067
-2.60805	1.00123	1.00072	0.999939	0.999711	1.00077	0.99895	0.999884	0.999743	1.00075	0.999837	1.00012	1.00027						1.00031	0.999423
-2.53353	1.0002	1.00007	0.999414	1.00108	1.0005	1.00008	1.00039	1.00128	1.00021	1.00053	0.998792	1.0001						1.00058	0.998786
-2.45901	0.999601	0.999206	1.00052	0.999751	0.998389	0.999797	0.998591	1.00074	0.999719	0.999146	0.99983	0.999465						0.999889	1.00083
-2.3845	1.00069	1.00089	1.00017	1.00039	0.999313	0.999317	0.999626	1.00013	0.999127	0.999918	1.00042	1.00006						1.001	0.998864
-2.30998	0.999953	1.00023	1.00121	1.00037	0.998835	0.999639	0.999278	0.999647	1.00019	1.0003	1.00007	0.999787						1.00143	0.99971
-2.23547	0.999194	0.999613	0.999032	1.00049	1.00015	1.0008	1.00002	0.999506	1.00042	0.999621	0.999824	0.999026						1.00052	0.999563
-2.16095	0.998367	1.00019	0.998989	1.0005	1.00067	0.999448	0.999907	0.999656	1.00044	1.00094	0.998958	1.00057						1.00068	0.999682
-2.08644	0.998485	1.00041	0.999514	1.00006	1.00127	0.998182	1.00021	0.999205	0.999555	1.00006	0.999752	0.999388						1.00084	1.00073
-2.01192	1.00074	1.0008	0.998986	1.00131	1.00023	1.00012	1.00042	0.999888	1.00036	0.999728	0.99914	0.999241						1.00068	0.99932
-1.93741	1.00036	1.0004	0.999629	1.00068	1.0008	1.00178	1.0012	0.999981	1.00111	1.00065	0.999419	1.00054						0.999983	0.997481
-1.86289	1.00021	0.999985	0.999365	1.00078	1.00111	1.00014	1.0005	0.999031	0.999228	1.00023	1.00053	1.00012						1.00015	0.999435
-1.78837	1.0005	0.999592	0.997989	1.0007	1.00074	1.00011	0.999211	0.999007	0.999107	1.00028	0.999531	1.00097						1.00006	0.999473
-1.71386	0.998274	0.999393	0.999085	1.00059	1.00139	1.00032	1.00018	0.999215	0.999367	1.00003	0.999891	0.999784						0.999771	0.999726
-1.63934	1.0012	1.00102	0.998877	1.00046	1.00017	1.0005	1.00138	1.00032	0.999592	1.00002	1.00052	0.99952						1.00052	0.999426
-1.56483	1.00033	1.00048	0.999529	0.999988	1.00053	1.00017	1.00162	1.00116	0.999933	1.00042	0.998756	0.999351						0.999755	0.999454
-1.49031	0.999483	0.999194	0.999268	0.999645	0.999546	1.00112	1.00093	0.998719	0.999344	0.999598	0.999921	0.999597						1.00028	0.998798
-1.4158	1.00097	0.999075	0.999874	1.00064	1.00056	0.999354	1.00018	0.999665	0.998815	0.999477	0.999561	0.998817						1.0004	0.998777
-1.34128	1.00063	1.00027	0.998421	0.999945	1.00058	1.00126	1.00094	0.999392	1.00043	0.999509	0.999431	0.999965						1.00006	0.999089
-1.26677	1.00038	1.00113	1.00036	0.9999	1.00086	1.00081	0.998881	0.999695	0.999895	0.99971	1.00035	0.999615						1.00028	0.999554
-1.19225	0.999502	0.999578	0.999272	0.999985	0.999648	0.999581	0.998701	0.998902	0.998986	1.00028	1.00004	0.999443						1.00031	0.999794
-1.11773	0.999496	0.999036	0.999977	0.999614	0.999809	0.999639	0.999844	0.997847	0.999145	0.998849	0.999782	1.00035						0.999457	0.998252
-1.04322	0.999604	0.998906	0.999877	0.999271	1.00032	0.998352	1.00019	0.999296	0.999165	0.999555	1.00069	1.00003						1.00065	0.999005
-0.968703	1.00025	1.00042	0.999237	0.998852	0.999959	0.999229	1.00068	1.00013	0.998567	0.999852	0.999228	1.00042						1.00082	0.999304
-0.894187	0.999925	1.00034	0.998942	1.00048	1.00046	0.998962	0.999638	0.998956	1.00001	1.00063	0.999658	0.999321						1.00143	0.999058
-0.819672	1.00009	0.999824	0.999346	1.00017	0.999741	0.99888	1.00007	0.998968	0.999249	1.00024	0.999095	1.00011						0.999833	0.999054
-0.745156	0.999455	0.998992	0.999014	0.999711	0.99983	0.999329	0.999087	0.999722	0.997808	0.998826	0.999839	0.999833						1.00207	1.00046
-0.67064	0.998628	1.00035	0.999455	0.999205	1.00046	0.998968	1.00083	0.999491	0.998899	0.998786	1.00023	0.998648						1.00058	1.00013
-0.596125	0.999548	0.999289	0.99906	1.00089	0.999717	0.999961	0.999577	1.00137	0.998616	0.998383	0.99964	0.999225						1.00056	0.99961
-0.521609	0.999095	0.999105	1.00008	1.00041	1.00086	0.999721	0.999757	0.9998	0.998633	0.997911	0.999182	0.999054						1.00131	0.99972
-0.447094	1.00016	0.998956	0.999222	1.00095	0.999768	0.998889	1.00087	1.00081	0.99846	0.998849	0.999325	0.999272						0.999949	0.999951
-0.372578	1.00069	1.00025	0.999514	1.0004	1.0004	0.999184	0.999806	1.00121	0.998446	0.999077	0.999064	1.00012						1.00038	0.999208
-0.298063	0.999695	0.999887	0.998948	1.00009	1.00177	0.999742	0.999881	0.999996	0.999959	0.998055	0.998913	0.999124						1.00042	0.999464
-0.223547	1.00031	1.00011	0.999694	1.00086	1.00024	0.999697	1.00007	0.99901	0.999032	0.999336	0.999346	1.00119						1.00024	0.999429
-0.149031	0.99837	0.999717	0.999449	1.00052	0.999741	0.998042	1.00084	1.00087	1.00073	0.999129	0.999906	0.999447						0.999665	1.00003
-0.0745156	1.00015	0.999307	0.99875	1.00089	1.00104	1.00002	0.999632	0.999506	0.998189	0.998636	0.998849	0.99875						1.00103	0.998973
0	1.00051	0.999792	0.998955	0.99929	0.999863	0.998425	0.999986	0.999539	0.998223	0.998668	0.997187	0.9998						1.00121	0.998324
0.0745156	0.992959	0.991643	0.991889	0.992568	0.993172	0.992881	0.993124	0.992677	0.993461	0.992494	0.992101	0.994115						0.995284	0.992064
0.149031	0.98761	0.988289	0.987703	0.988534	0.989396	0.987866	0.990076	0.990141	0.990975	0.989833	0.989413	0.990501						0.990678	0.988585
0.223547	0.983802	0.985721	0.985364	0.987936	0.987103	0.987171	0.987854	0.987975	0.987758	0.988287	0.989162	0.988693						0.988608	0.986322
0.298062	0.983855	0.98435	0.983966	0.986348	0.984624	0.985374	0.986407	0.986569	0.98686	0.986302	0.986164	0.985265						0.988181	0.98344
0.372578	0.982394	0.98155	0.983237	0.983191	0.983219	0.982578	0.985563	0.985737	0.985116	0.985951	0.985895	0.985571						0.98531	0.982075
0.447093	0.981256	0.98155	0.981497	0.983209	0.983461	0.982143	0.983675	0.985346	0.981939	0.983699	0.984396	0.984184						0.985559	0.980508
0.521609	0.980687	0.980209	0.979581	0.979934	0.981407	0.981245	0.982755	0.983216	0.9826	0.983573	0.982189	0.983757						0.98328	0.981201
0.596125	0.979531	0.978232	0.979252	0.979448	0.979906	0.980331	0.982607	0.981903	0.982791	0.982049	0.983001	0.982357						0.982149	0.980655
0.67064	0.979233	0.976398	0.978963	0.978355	0.980477	0.979876	0.980476	0.983391	0.982297	0.980845	0.981614	0.982118						0.981994	0.977857
0.745156	0.97623	0.976255	0.977305	0.978191	0.978597	0.978261	0.979351	0.981444	0.980007	0.980062	0.982214	0.980697						0.97954	0.978013
0.819672	0.975966	0.975081	0.976991	0.977326	0.978501	0.978291	0.979066	0.980678	0.980356	0.979178	0.980264	0.979094						0.979431	0.976711
0.894187	0.975444	0.97544	0.975413	0.976361	0.97784	0.976673	0.97962	0.979425	0.978782	0.979884	0.979643	0.980365						0.978176	0.977129
0.968703	0.975223	0.973621	0.974168	0.975605	0.976937	0.976618	0.978657	0.980179	0.978912	0.978164	0.979077	0.977891						0.978416	0.976218
1.04322	0.973361	0.973588	0.973286	0.974816	0.976764	0.976257	0.978846	0.977884	0.978332	0.977384	0.977482	0.976596						0.976174	0.975765
1.11773	0.973514	0.972961	0.973481	0.974203	0.974859	0.975377	0.976326	0.977418	0.976773	0.976549	0.976982	0.97662						0.976214	0.973704
1.19225	0.97227	0.973249	0.97027	0.973753	0.975445	0.974821	0.975719	0.977214	0.978211	0.97608	0.977403	0.977176						0.975909	0.973576
1.26677	0.971524	0.971165	0.971935	0.974187	0.974593	0.974587	0.975334	0.975612	0.97694	0.975365	0.977206	0.976457						0.975308	0.974482
1.34128	0.972096	0.971498	0.970627	0.972366	0.974255	0.973109	0.974986	0.974507	0.976183	0.975236	0.976631	0.9755						0.974436	0.972474
1.4158	0.970682	0.969637	0.971121	0.972172	0.971974	0.97187	0.975824	0.976066	0.975583	0.975722	0.975853	0.97487						0.974249	0.972062
1.49031	0.969796	0.970681	0.969242	0.971561	0.970814	0.972763	0.973321	0.975949	0.973584	0.975348	0.974451	0.975475						0.974324	0.971597
1.56483	0.970135	0.969382	0.970646	0.972323	0.972423	0.971846	0.973428	0.974798	0.974185	0.974406	0.973728	0.973824						0.973328	0.970825
1.63934	0.969886	0.96857	0.970006	0.969078	0.97059	0.971418	0.973463	0.973248	0.9742	0.973623	0.974663	0.97274						0.971942	0.970763
1.71386	0.968596	0.967179	0.967518	0.968975	0.970431	0.970908	0.972561	0.974317	0.973359	0.973387	0.972807	0.974164						0.972294	0.970382
1.78837	0.966865	0.967613	0.967056	0.969069	0.970028	0.969696	0.971021	0.973107	0.973249	0.972944	0.973715	0.972261						0.972365	0.969255
1.86289	0.966877	0.96744	0.966037	0.968675	0.969687	0.970097	0.971796	0.973936	0.971982	0.972209	0.974551	0.973007						0.972611	0.969208
1.93741	0.965774	0.966739	0.967217	0.968347	0.967465	0.968582	0.971566	0.971427	0.971517	0.97254	0.973431	0.972329						0.972733	0.967766
2.01192	0.965808	0.965648	0.965136	0.968131	0.968123	0.968722	0.970908	0.971737	0.970185	0.97178	0.973464	0.972485						0.971643	0.967478
2.08644	0.964817	0.965	0.965173	0.966164	0.966945	0.969041	0.970038	0.972196	0.971014	0.972658	0.971884	0.972						0.970422	0.967769
2.16095	0.963673	0.965767	0.966164	0.966465	0.966769	0.967832	0.969557	0.970568	0.971716	0.970988	0.971866	0.971116						0.971637	0.9672
2.23547	0.965308	0.965035	0.964614	0.96706	0.966201	0.967435	0.969116	0.971043	0.970466	0.970726	0.971018	0.971601						0.969806	0.966982
2.30998	0.964876	0.963608	0.965444	0.96621	0.966036	0.96718	0.968312	0.969757	0.970079	0.969986	0.970803	0.969664						0.969264	0.965733
2.3845	0.963642	0.96381	0.962965	0.965891	0.966485	0.96588	0.968585	0.970706	0.969521	0.970009	0.970476	0.969882						0.968946	0.96573
2.45901	0.963067	0.962223	0.963021	0.965606	0.966407	0.9667	0.968365	0.970409	0.968967	0.971075	0.96955	0.968393						0.96729	0.965377
2.53353	0.9627	0.962719	0.96276	0.964689	0.965752	0.964921	0.967642	0.970114	0.969784	0.969672	0.969749	0.96991						0.968046	0.965558
2.60805	0.96205	0.962101	0.963574	0.964886	0.964936	0.965507	0.967793	0.96839	0.967087	0.969643	0.969253	0.968814						0.967975	0.963822
2.68256	0.961463	0.960995	0.962273	0.963899	0.964102	0.964047	0.96866	0.969213	0.968141	0.969664	0.968711	0.967994						0.968526	0.964865
2.75708	0.962641	0.962143	0.961329	0.963314	0.964637	0.964362	0.966436	0.96875	0.968129	0.968327	0.967927	0.968194						0.967884	0.964122
2.83159	0.960515	0.960832	0.962251	0.963444	0.963818	0.965115	0.968185	0.968519	0.967168	0.968906	0.968248	0.96839						0.967533	0.962589
2.90611	0.961059	0.961352	0.962676	0.962017	0.962993	0.96449	0.967431	0.968498	0.967439	0.967798	0.967936	0.968274						0.968342	0.964116
2.98062	0.96016	0.960852	0.960909	0.963338	0.962589	0.964648	0.967083	0.96729	0.967532	0.968267	0.968163	0.967451						0.966561	0.962795
3.05514	0.96017	0.960796	0.960002	0.962048	0.963474	0.964126	0.965496	0.966188	0.966556	0.96624	0.967821	0.967739						0.965997	0.96139
3.12966	0.959368	0.959464	0.959599	0.961674	0.962377	0.963783	0.964835	0.966509	0.966836	0.96681	0.967991	0.966588						0.966564	0.963485
3.20417	0.958998	0.95895	0.958667	0.961246	0.962709	0.963576	0.965705	0.96662	0.96601	0.966303	0.967255	0.967678						0.965661	0.96286
3.27869	0.958516	0.959803	0.959148	0.961052	0.963349	0.964353	0.965052	0.965797	0.965504	0.966484	0.967706	0.967589						0.96525	0.96291
3.3532	0.95846	0.957659	0.959155	0.961726	0.961127	0.962304	0.963947	0.966539	0.966241	0.965834	0.9674	0.966794						0.965281	0.961009
3.42772	0.958591	0.958111	0.958673	0.961313	0.960445	0.961703	0.963011	0.964739	0.966059	0.964731	0.965702	0.964882						0.963948	0.961543
3.50223	0.957848	0.958403	0.957769	0.960946	0.96119	0.961451	0.963504	0.965698	0.964958	0.965882	0.966086	0.964657						0.964861	0.960085
3.57675	0.956362	0.957805	0.956977	0.959977	0.961354	0.963182	0.963588	0.965494	0.96527	0.966021	0.965066	0.965984						0.965272	0.961146
3.65126	0.957263	0.957618	0.95689	0.959051	0.960081	0.961831	0.963457	0.96431	0.964892	0.964774	0.965517	0.964697						0.965004	0.960525
3.72578	0.956353	0.95686	0.95521	0.958125	0.959276	0.960288	0.962767	0.964694	0.96292	0.964843	0.965611	0.964602						0.965091	0.960531
3.8003	0.955454	0.95686	0.955182	0.958004	0.958777	0.961087	0.963408	0.963496	0.963333	0.96558	0.965087	0.96486						0.964985	0.959669
3.87481	0.95566	0.955795	0.956757	0.957661	0.958424	0.961084	0.962486	0.964412	0.963414	0.964448	0.964651	0.966788						0.963927	0.959975
3.94933	0.955768	0.955748	0.956406	0.95856	0.958248	0.959903	0.962811	0.964166	0.961629	0.964112	0.964542	0.964593						0.964889	0.959095
4.02384	0.955725	0.955088	0.956471	0.958053	0.958415	0.960753	0.9613	0.964133	0.962261	0.962954	0.964382	0.963727						0.963354	0.959473
4.09836	0.954603	0.95485	0.956592	0.957682	0.958048	0.959693	0.961285	0.962543	0.962149	0.962487	0.964037	0.964412						0.963497	0.959801
4.17287	0.954942	0.954166	0.955418	0.955718	0.956292	0.959317	0.961793	0.963078	0.961681	0.962603	0.96437	0.965729						0.962971	0.958901
4.24739	0.953686	0.953702	0.956008	0.956911	0.957043	0.958913	0.960911	0.963084	0.962146	0.963484	0.963834	0.965382						0.963643	0.959282
4.3219	0.953192	0.953625	0.95357	0.956413	0.9573	0.958992	0.959148	0.963448	0.962201	0.961502	0.962944	0.964332						0.962837	0.958936
4.39642	0.953689	0.953206	0.95381	0.955706	0.956008	0.95833	0.959612	0.962687	0.961565	0.962729	0.962471	0.963245						0.961784	0.958177
4.47094	0.951867	0.951928	0.955344	0.956076	0.956738	0.958148	0.959551	0.961858	0.962498	0.962888	0.962914	0.964212						0.962578	0.957496
4.54545	0.95294	0.953697	0.953434	0.957321	0.956636	0.958403	0.960427	0.96187	0.961545	0.9616	0.96318	0.962705						0.962883	0.9572
4.61997	0.953872	0.953786	0.953741	0.955673	0.955981	0.957347	0.958869	0.960515	0.960788	0.961998	0.962983	0.963829						0.960875	0.957343
4.69448	0.953213	0.953545	0.95335	0.954759	0.955455	0.956551	0.959507	0.959872	0.961487	0.960362	0.963813	0.962613						0.961267	0.957371
4.769	0.95257	0.951767	0.952605	0.953341	0.956101	0.956472	0.959417	0.960494	0.960595	0.960869	0.96344	0.962905						0.961202	0.955426
4.84351	0.951628	0.952805	0.952322	0.95403	0.956355	0.957553	0.958689	0.960789	0.960832	0.960489	0.963474	0.96401						0.960856	0.957221
4.91803	0.951448	0.952032	0.951272	0.95339	0.955294	0.956736	0.959673	0.959058	0.958637	0.961471	0.96235	0.961207						0.960283	0.957078
4.99255	0.950994	0.952617	0.951406	0.954647	0.954549	0.95575	0.959348	0.959818	0.958637	0.960978	0.961485	0.962401						0.961806	0.956388
5.06706	0.950991	0.951452	0.951048	0.953196	0.954717	0.956105	0.957541	0.960167	0.959561	0.959901	0.961015	0.961536						0.961451	0.957662
5.14158	0.950186	0.950997	0.950946	0.954659	0.953969	0.956002	0.956758	0.958499	0.958698	0.959688	0.961273	0.96078						0.961224	0.956522
5.21609	0.9511	0.950518	0.950253	0.953833	0.954522	0.955276	0.957341	0.958899	0.959492	0.960195	0.960564	0.961671						0.961121	0.957615
5.29061	0.950459	0.950007	0.949999	0.953441	0.953207	0.956591	0.956534	0.958992	0.959287	0.959518	0.96054	0.96207						0.961043	0.955504
5.36512	0.950487	0.950533	0.950067	0.951887	0.953273	0.955756	0.957721	0.957883	0.958507	0.959521	0.959735	0.959688						0.95952	0.955691
5.43964	0.949188	0.949514	0.95066	0.952148	0.953404	0.955218	0.956633	0.958674	0.958166	0.959438	0.959747	0.960259						0.95986	0.955845
5.51415	0.949539	0.949282	0.949999	0.951796	0.953566	0.955288	0.956511	0.959914	0.958449	0.960126	0.959462	0.962054						0.95981	0.955654
5.58867	0.949748	0.949228	0.949406	0.953444	0.952388	0.955309	0.955035	0.957944	0.957031	0.958179	0.960604	0.960873						0.960539	0.955267
5.66319	0.949008	0.949418	0.949434	0.951134	0.95373	0.955534	0.956445	0.957775	0.957915	0.958032	0.959438	0.960145						0.959287	0.954524
5.7377	0.947985	0.949199	0.948971	0.950891	0.952451	0.95564	0.954861	0.957887	0.957115	0.957963	0.959447	0.960771						0.960891	0.955126
5.81222	0.948467	0.948607	0.948387	0.951638	0.951682	0.954499	0.956108	0.957959	0.957187	0.958015	0.958957	0.960897						0.959464	0.954218
5.88673	0.948433	0.948773	0.949154	0.950967	0.952439	0.954256	0.954971	0.956159	0.957193	0.958349	0.958596	0.960842						0.958708	0.95404
5.96125	0.948439	0.949948	0.94948	0.951055	0.952406	0.953105	0.955804	0.957147	0.957612	0.95849	0.958757	0.959985						0.958502	0.956238
6.03576	0.947317	0.94888	0.948185	0.950339	0.951551	0.952735	0.954568	0.956967	0.957011	0.958269	0.958524	0.960682						0.957901	0.953297
6.11028	0.947901	0.947783	0.948812	0.950357	0.950791	0.95323	0.954446	0.95761	0.955712	0.957099	0.958393	0.95881						0.958306	0.954627
6.18479	0.947348	0.947968	0.948626	0.94975	0.950346	0.952589	0.954005	0.956384	0.956347	0.957451	0.959359	0.958248						0.958328	0.954923
6.25931	0.946341	0.947299	0.947291	0.949692	0.951601	0.952268	0.953402	0.956075	0.955273	0.957609	0.957603	0.960038						0.9581	0.954274
6.33383	0.946431	0.947721	0.948461	0.949853	0.951494	0.95217	0.953295	0.956787	0.955172	0.957598	0.958787	0.958002						0.957135	0.953868
6.40834	0.946568	0.947816	0.948853	0.949067	0.949793	0.951314	0.95268	0.956126	0.954201	0.956932	0.958999	0.958672						0.957627	0.95329
6.48286	0.945098	0.947031	0.946033	0.949571	0.949685	0.95204	0.953257	0.955624	0.954975	0.955426	0.959598	0.959396						0.958153	0.953322
6.55737	0.945937	0.947049	0.946561	0.949195	0.949284	0.952237	0.952956	0.955985	0.954508	0.955835	0.957397	0.959206						0.958677	0.952725
6.63189	0.944927	0.946618	0.946601	0.949325	0.94987	0.951065	0.952883	0.955071	0.955105	0.956561	0.958103	0.957008						0.957811	0.954368
6.7064	0.946658	0.945836	0.945676	0.946975	0.949544	0.951017	0.953489	0.955393	0.954571	0.956184	0.957628	0.958632						0.957063	0.952622
6.78092	0.946422	0.945762	0.944902	0.947822	0.950223	0.949736	0.952149	0.954344	0.954063	0.956198	0.958369	0.958312						0.956129	0.951982
6.85544	0.945862	0.946196	0.94661	0.947643	0.948322	0.950467	0.952187	0.953993	0.953615	0.95576	0.958194	0.958257						0.957154	0.952619
6.92995	0.945374	0.945215	0.945694	0.947935	0.948196	0.950115	0.951767	0.955288	0.953936	0.955717	0.957052	0.958543						0.956755	0.95285
7.00447	0.944569	0.946089	0.945076	0.94706	0.94787	0.950045	0.952271	0.953413	0.953604	0.955758	0.957964	0.957797						0.955921	0.952116
7.07898	0.945934	0.947361	0.945297	0.946924	0.947437	0.949505	0.950821	0.95502	0.953861	0.955262	0.956955	0.95896						0.956643	0.951711
7.1535	0.945045	0.944516	0.946073	0.947698	0.947601	0.950009	0.949739	0.952677	0.954421	0.954312	0.956401	0.957898						0.957201	0.951401
7.22801	0.943907	0.944587	0.944026	0.947583	0.947936	0.948752	0.950943	0.95362	0.95328	0.955924	0.956628	0.956913						0.956201	0.952041
7.30253	0.944464	0.945955	0.944871	0.947057	0.94767	0.949872	0.950589	0.95295	0.952613	0.954747	0.956968	0.956655						0.957197	0.951985
7.37704	0.944128	0.945099	0.943868	0.947321	0.946689	0.950516	0.949594	0.953395	0.951825	0.954326	0.956574	0.957198						0.956438	0.950992
7.45156	0.944339	0.944263	0.942616	0.946927	0.945789	0.949875	0.949971	0.953152	0.952723	0.954269	0.957933	0.95698						0.955242	0.951198
7.52608	0.943357	0.945176	0.943675	0.946347	0.946561	0.949286	0.951039	0.952521	0.951285	0.953284	0.955369	0.956738						0.955946	0.950727
7.60059	0.943282	0.945033	0.942352	0.945567	0.94691	0.949775	0.951358	0.951884	0.952318	0.954061	0.956126	0.95764						0.956382	0.952219
7.67511	0.9423	0.943743	0.943483	0.945409	0.94607	0.948394	0.949658	0.952497	0.953139	0.954185	0.955856	0.956704						0.955559	0.951654
7.74962	0.942257	0.945215	0.943927	0.946125	0.946262	0.946885	0.950467	0.952196	0.951521	0.954295	0.955408	0.956695						0.956104	0.950711
7.82414	0.942993	0.943134	0.941818	0.945652	0.946608	0.947896	0.950168	0.952034	0.952059	0.953756	0.955572	0.956486						0.955441	0.951567
7.89865	0.942617	0.944162	0.943539	0.945288	0.946531	0.948442	0.949029	0.952307	0.951955	0.954752	0.955003	0.956424						0.955267	0.950274
7.97317	0.942166	0.941733	0.942017	0.94537	0.944815	0.948977	0.948895	0.952046	0.952503	0.954361	0.95496	0.957999						0.954856	0.94994
8.04768	0.942241	0.942902	0.943269	0.945652	0.945652	0.94813	0.950009	0.952398	0.951906	0.953353	0.953889	0.955897						0.955936	0.950115
8.1222	0.942465	0.943056	0.943576	0.945521	0.944668	0.947082	0.949472	0.950478	0.951735	0.952826	0.954642	0.95655						0.95593	0.950362
8.19672	0.942055	0.942215	0.942005	0.945063	0.945676	0.948573	0.94842	0.950853	0.950615	0.953747	0.954764	0.956191						0.954946	0.950024
8.27123	0.941082	0.942251	0.942818	0.945285	0.94552	0.948837	0.948544	0.951139	0.951163	0.951974	0.955481	0.956329						0.955547	0.950761
8.34575	0.940752	0.943262	0.942057	0.945458	0.945131	0.947811	0.948275	0.950754	0.950953	0.952406	0.954149	0.956731						0.954582	0.950499
8.42026	0.939826	0.942575	0.942436	0.944462	0.945667	0.947981	0.948115	0.952383	0.95082	0.951291	0.955287	0.956504						0.954158	0.949325
8.49478	0.940786	0.942807	0.940725	0.944653	0.944378	0.94799	0.947512	0.950613	0.951556	0.953229	0.954573	0.955421						0.953526	0.948582
8.56929	0.941436	0.942025	0.941592	0.943754	0.945685	0.94813	0.947303	0.950535	0.95084	0.951812	0.954306	0.954349						0.954357	0.949656
8.64381	0.941654	0.941475	0.941738	0.944082	0.944572	0.946973	0.947738	0.950847	0.949916	0.952526	0.95516	0.95617						0.954843	0.94994
8.71833	0.942135	0.942575	0.942762	0.944359	0.943956	0.94826	0.947642	0.951409	0.94933	0.953074	0.954815	0.955455						0.95375	0.950786
8.79284	0.942393	0.941615	0.941203	0.943542	0.94361	0.948497	0.946949	0.950463	0.948619	0.951291	0.953886	0.95555						0.953473	0.949338
8.86736	0.940208	0.941195	0.941604	0.942753	0.943224	0.947243	0.947323	0.949757	0.949535	0.952063	0.953949	0.954819						0.953716	0.949328
8.94187	0.93954	0.940966	0.942399	0.942938	0.943245	0.947571	0.947492	0.949847	0.949653	0.951513	0.952623	0.955654						0.953862	0.949843
9.01639	0.94092	0.941109	0.940967	0.942589	0.943995	0.946077	0.94703	0.950559	0.94833	0.951003	0.954107	0.955335						0.952987	0.949128
9.0909	0.941113	0.939979	0.940893	0.942944	0.943376	0.946299	0.947175	0.949688	0.948307	0.952906	0.953368	0.953686						0.953934	0.948591
9.16542	0.939891	0.941228	0.940147	0.941963	0.942805	0.946423	0.946659	0.949237	0.948957	0.951156	0.95354	0.954896						0.954283	0.94886
9.23993	0.938707	0.941121	0.94147	0.942042	0.942743	0.946172	0.945682	0.949592	0.949309	0.951032	0.954306	0.955464						0.953411	0.948204
9.31445	0.939176	0.941728	0.94065	0.942252	0.944037	0.945795	0.946607	0.949525	0.948391	0.951467	0.953528	0.954601						0.95305	0.950352
9.38897	0.938729	0.940592	0.939781	0.942568	0.942447	0.946405	0.946094	0.949733	0.949214	0.950381	0.952741	0.954745						0.953215	0.946793
9.46348	0.940264	0.940972	0.940203	0.942282	0.943086	0.945285	0.944615	0.949625	0.948937	0.950862	0.953062	0.955393						0.952352	0.948466
9.538	0.939158	0.940996	0.939694	0.942212	0.942459	0.947267	0.946561	0.948994	0.949266	0.949638	0.953613	0.955264						0.953081	0.947848
9.61251	0.939298	0.94	0.939563	0.942631	0.941627	0.945531	0.946068	0.949111	0.948143	0.95022	0.953861	0.955197						0.953187	0.946893
9.68703	0.939444	0.940185	0.938222	0.942434	0.941475	0.945297	0.944948	0.948876	0.949451	0.949742	0.952756	0.955016						0.95456	0.947071
9.76154	0.940037	0.940027	0.939213	0.94197	0.941953	0.94551	0.945577	0.947786	0.948455	0.950479	0.954312	0.95387						0.952097	0.946983
9.83606	0.939758	0.940205	0.938806	0.940959	0.940868	0.94622	0.944928	0.947963	0.947704	0.949485	0.953631	0.954902						0.953507	0.948395
9.91057	0.938256	0.939534	0.939213	0.940701	0.941053	0.946575	0.945653	0.947897	0.949	0.949667	0.952508	0.953828						0.952545	0.947889
9.98509	0.938185	0.939213	0.939762	0.941663	0.941044	0.946035	0.944794	0.948092	0.947649	0.949497	0.954479	0.955095						0.953517	0.947093
10.0596	0.937672	0.937667	0.939595	0.942297	0.941376	0.946423	0.945229	0.94772	0.947894	0.950165	0.953062	0.953091						0.951916	0.947317
10.1341	0.939521	0.939391	0.937852	0.939505	0.941738	0.945929	0.944751	0.947612	0.949257	0.948852	0.952369	0.954675						0.950733	0.947658
10.2086	0.939018	0.939153	0.937337	0.940373	0.94094	0.944192	0.944206	0.947822	0.948873	0.949989	0.951839	0.952943						0.95214	0.946849
10.2832	0.939546	0.939367	0.938411	0.940005	0.942043	0.945355	0.943927	0.94711	0.947349	0.950165	0.950867	0.952928						0.952579	0.946855
10.3577	0.937802	0.940152	0.939489	0.939747	0.940384	0.945334	0.944707	0.946773	0.946996	0.950179	0.952393	0.954644						0.952274	0.946593
10.4322	0.938645	0.939391	0.939414	0.941092	0.941585	0.945158	0.94601	0.94684	0.947201	0.949079	0.951234	0.95329						0.951804	0.947667
10.5067	0.937019	0.938217	0.937635	0.940743	0.94108	0.94438	0.944655	0.9476	0.947135	0.949477	0.952523	0.953364						0.952377	0.947392
10.5812	0.938374	0.937414	0.938812	0.940895	0.941119	0.944198	0.944269	0.947065	0.947213	0.949868	0.952278	0.953131						0.951265	0.946415
10.6557	0.938315	0.938142	0.938135	0.940491	0.94007	0.945467	0.943916	0.946425	0.945581	0.949912	0.951134	0.95333						0.951278	0.947305
10.7302	0.938306	0.938945	0.938122	0.940188	0.939612	0.943876	0.94317	0.947227	0.946924	0.948627	0.951252	0.953303						0.950951	0.946103
10.8048	0.937488	0.937708	0.938563	0.940054	0.939591	0.944116	0.942634	0.946254	0.946722	0.949416	0.952099	0.952458						0.952333	0.947305
10.8793	0.937585	0.938222	0.938666	0.941299	0.938572	0.943694	0.942521	0.94665	0.947077	0.948826	0.950316	0.952357						0.949768	0.946462
10.9538	0.937364	0.937447	0.937259	0.939684	0.939582	0.944131	0.944069	0.947269	0.947005	0.948454	0.951679	0.953585						0.950695	0.946406
11.0283	0.938291	0.938841	0.937625	0.939128	0.939944	0.945704	0.94391	0.946106	0.946286	0.949316	0.950658	0.952483						0.950621	0.946312
11.1028	0.937314	0.93893	0.936983	0.93982	0.939669	0.945057	0.943649	0.946176	0.946176	0.948161	0.95114	0.952462						0.950643	0.946524
11.1773	0.937025	0.939626	0.937849	0.940986	0.938817	0.944763	0.94404	0.946626	0.945685	0.948912	0.95249	0.953505						0.95286	0.946296
11.2519	0.936398	0.938303	0.937156	0.941347	0.939591	0.944836	0.941978	0.947969	0.946185	0.948025	0.952257	0.953751						0.951443	0.946615
11.3264	0.936199	0.937509	0.936122	0.939499	0.939262	0.943937	0.943214	0.946221	0.946528	0.948912	0.952333	0.952397						0.950004	0.946309
11.4009	0.936938	0.936837	0.935818	0.939681	0.9396	0.94462	0.941839	0.946392	0.946488	0.947896	0.951721	0.953115						0.949721	0.945347
11.4754	0.936593	0.93918	0.935818	0.93982	0.938886	0.944936	0.942268	0.946903	0.945642	0.948656	0.952687	0.953158						0.951231	0.946652
11.5499	0.935244	0.937741	0.936992	0.9388	0.937495	0.944147	0.941549	0.945181	0.945841	0.949025	0.950988	0.95197						0.950151	0.947105
11.6244	0.936037	0.937857	0.936029	0.939905	0.939203	0.943855	0.942271	0.94586	0.945544	0.948613	0.951058	0.953091						0.950244	0.945834
11.6989	0.936171	0.938561	0.93648	0.938284	0.938638	0.944062	0.94239	0.944727	0.945679	0.94846	0.95021	0.952511						0.950776	0.945363
11.7735	0.935182	0.938978	0.936967	0.938943	0.937636	0.944138	0.941732	0.946581	0.946693	0.949215	0.951391	0.952443						0.9511	0.944972
11.848	0.936338	0.937533	0.936026	0.937686	0.939221	0.943433	0.942477	0.94519	0.94678	0.94713	0.950577	0.950663						0.9502	0.945357
11.9225	0.936553	0.937111	0.93584	0.938469	0.938697	0.943737	0.942318	0.944751	0.945151	0.946971	0.950343	0.953244						0.950179	0.945279
11.997	0.936192	0.937613	0.936591	0.937662	0.938488	0.943855	0.941825	0.944875	0.945082	0.948149	0.951391	0.952139						0.950341	0.946412
12.0715	0.935328	0.936647	0.935911	0.938649	0.938374	0.943403	0.941796	0.944319	0.944738	0.948017	0.95117	0.952928						0.950104	0.945207
12.146	0.935303	0.938217	0.936889	0.936949	0.938617	0.942319	0.941923	0.945334	0.946546	0.947507	0.951288	0.953828						0.949845	0.945915
12.2206	0.935279	0.936332	0.935771	0.938266	0.936766	0.94228	0.941018	0.944511	0.94535	0.947113	0.950253	0.95166						0.950752	0.945881
12.2951	0.935257	0.93692	0.93525	0.936958	0.937579	0.942826	0.942355	0.94565	0.94494	0.94793	0.950507	0.952075						0.949226	0.94531
12.3696	0.935676	0.937307	0.936181	0.938479	0.938623	0.941636	0.942338	0.944508	0.94578	0.946951	0.951052	0.952019						0.949525	0.945101
12.4441	0.934794	0.936626	0.935318	0.936836	0.937268	0.943111	0.942109	0.945094	0.944212	0.947763	0.950443	0.952572						0.950624	0.944716
12.5186	0.935785	0.936171	0.934948	0.937368	0.938473	0.942258	0.941265	0.943129	0.945275	0.947625	0.949795	0.950248						0.949858	0.945969
12.5931	0.934713	0.935541	0.936886	0.936797	0.938966	0.942222	0.941523	0.944517	0.946323	0.947075	0.949853	0.952268						0.950306	0.943355
12.6677	0.934517	0.935473	0.935405	0.937313	0.939241	0.942116	0.94076	0.944379	0.944591	0.94719	0.949908	0.952931						0.950814	0.944894
12.7422	0.934334	0.935642	0.935486	0.937905	0.938712	0.942088	0.941349	0.944598	0.944825	0.948443	0.950325	0.952167						0.950917	0.944214
12.8167	0.936295	0.936049	0.935408	0.937058	0.938195	0.942714	0.940899	0.944842	0.944461	0.946802	0.948488	0.951676						0.949363	0.944073
12.8912	0.934262	0.93533	0.93561	0.938302	0.938225	0.942243	0.94114	0.945172	0.945009	0.948043	0.949375	0.952339						0.949319	0.944245
12.9657	0.93471	0.935767	0.935489	0.937106	0.937292	0.941475	0.942132	0.945124	0.944992	0.94696	0.949208	0.950506						0.947289	0.944741
13.0402	0.934026	0.934616	0.936104	0.936697	0.937762	0.943767	0.941201	0.9451	0.944279	0.946004	0.949629	0.951243						0.950141	0.943055
13.1147	0.934753	0.934521	0.934119	0.937012	0.936374	0.942276	0.94092	0.944184	0.94397	0.946473	0.949565	0.951062						0.948868	0.944688
13.1893	0.935251	0.935862	0.933809	0.938163	0.93792	0.943218	0.941091	0.943201	0.943791	0.947418	0.950513	0.951501						0.948815	0.945837
13.2638	0.935045	0.934426	0.933731	0.936903	0.937699	0.941417	0.941688	0.943069	0.944698	0.945051	0.949853	0.951623						0.949655	0.94452
13.3383	0.933469	0.935321	0.93492	0.936833	0.937729	0.941712	0.940963	0.944142	0.945538	0.94611	0.950486	0.951921						0.949297	0.944695
13.4128	0.933131	0.934691	0.934125	0.937194	0.936225	0.941921	0.939702	0.944069	0.943612	0.946329	0.949977	0.952569						0.950225	0.945294
13.4873	0.932941	0.934988	0.933942	0.93659	0.937866	0.942683	0.940131	0.943778	0.944409	0.94518	0.950322	0.950997						0.950337	0.943964
13.5618	0.934859	0.934908	0.932728	0.93646	0.937092	0.942969	0.940476	0.944006	0.944056	0.947879	0.949287	0.952167						0.949157	0.944042
13.6364	0.935104	0.935333	0.933433	0.936724	0.936634	0.942823	0.939803	0.943018	0.944579	0.946177	0.948718	0.95108						0.949652	0.943596
13.7109	0.93383	0.933198	0.933889	0.936842	0.936326	0.942847	0.940473	0.943796	0.943436	0.946079	0.950341	0.950813						0.948805	0.944167
13.7854	0.934533	0.93415	0.933144	0.937389	0.936835	0.942276	0.940548	0.944205	0.944027	0.945673	0.949017	0.951028						0.948958	0.943883
13.8599	0.933911	0.934289	0.933653	0.935352	0.935791	0.941357	0.939351	0.942853	0.943011	0.945903	0.949874	0.949683						0.949693	0.943845
13.9344	0.933647	0.934836	0.934638	0.936575	0.935755	0.941193	0.939299	0.943087	0.943444	0.946825	0.948427	0.950463						0.948896	0.943555
14.0089	0.933236	0.933585	0.933455	0.936624	0.935947	0.940586	0.939539	0.943811	0.944042	0.94637	0.949266	0.950957						0.949674	0.941888
14.0834	0.933933	0.933796	0.933663	0.936056	0.936835	0.939757	0.940986	0.943123	0.943646	0.947259	0.950268	0.951458						0.94907	0.942543
14.158	0.933877	0.934271	0.933998	0.935822	0.936586	0.941721	0.939533	0.941972	0.943906	0.946398	0.949332	0.95073						0.949095	0.943005
14.2325	0.933435	0.933597	0.93365	0.936381	0.936718	0.940173	0.939687	0.941882	0.943661	0.946718	0.949087	0.951449						0.94964	0.942703
14.307	0.93402	0.934135	0.931644	0.936448	0.936969	0.94129	0.939997	0.942856	0.942064	0.947087	0.950156	0.951623						0.949428	0.94328
14.3815	0.93369	0.933891	0.932725	0.936788	0.935639	0.939468	0.939971	0.942378	0.942448	0.946355	0.948863	0.950175						0.948762	0.943355
14.456	0.933858	0.933088	0.932961	0.935983	0.935546	0.940965	0.939446	0.94272	0.943467	0.946554	0.949214	0.950779						0.949051	0.943365
14.5305	0.932755	0.934245	0.9321	0.93605	0.935684	0.940033	0.93958	0.942165	0.942794	0.945506	0.948118	0.950537						0.94968	0.944601
14.6051	0.932643	0.934759	0.933333	0.935925	0.935139	0.941329	0.938895	0.9433	0.944264	0.94529	0.9479	0.95035						0.948584	0.943121
14.6796	0.932804	0.933374	0.932464	0.935024	0.935725	0.940082	0.939647	0.942084	0.943329	0.945655	0.947976	0.948922						0.948285	0.943252
14.7541	0.933084	0.93373	0.932967	0.934186	0.935696	0.94057	0.939168	0.941062	0.943392	0.944947	0.948291	0.949843						0.948603	0.94254
14.8286	0.933849	0.933864	0.932743	0.935094	0.935462	0.941478	0.938956	0.942138	0.942893	0.945889	0.948948	0.949472						0.948192	0.943358
14.9031	0.932786	0.932506	0.933091	0.93482	0.935208	0.941691	0.93911	0.941474	0.944591	0.945929	0.949226	0.949782						0.948192	0.94393
14.9776	0.932052	0.933035	0.933128	0.934453	0.936652	0.940467	0.939533	0.94175	0.943961	0.945713	0.948566	0.950205						0.948217	0.943352
15.0522	0.932152	0.934631	0.931212	0.934729	0.936299	0.940613	0.938814	0.9419	0.944527	0.945356	0.949838	0.95085						0.948251	0.943717
15.1267	0.932497	0.933186	0.933085	0.935971	0.935376	0.941709	0.938295	0.941918	0.943566	0.946041	0.950044	0.951439						0.948494	0.943358
15.2012	0.931518	0.934358	0.931333	0.934611	0.935169	0.939666	0.93842	0.9423	0.942774	0.945059	0.947967	0.950393						0.950904	0.942977
15.2757	0.932839	0.93398	0.932079	0.934216	0.936413	0.939657	0.938246	0.942387	0.94334	0.945039	0.948815	0.951166						0.94902	0.943149
15.3502	0.932018	0.934625	0.932072	0.933764	0.935959	0.9404	0.937996	0.941462	0.942878	0.946709	0.948518	0.952747						0.949621	0.941519
15.4247	0.932403	0.933487	0.933079	0.933797	0.934855	0.939502	0.939876	0.942751	0.943332	0.94495	0.949435	0.950531						0.948942	0.94244
15.4992	0.932655	0.933163	0.932079	0.934635	0.935785	0.93931	0.936677	0.942736	0.943511	0.945733	0.94807	0.950767						0.948388	0.942209
15.5738	0.93162	0.932553	0.932694	0.934657	0.935675	0.939068	0.938153	0.941849	0.942598	0.94463	0.94747	0.949499						0.948254	0.941719
15.6483	0.932176	0.931629	0.931395	0.935285	0.934838	0.939584	0.938402	0.941591	0.942021	0.945658	0.948927	0.950218						0.948239	0.94303
15.7228	0.932391	0.932303	0.93238	0.934107	0.935017	0.939314	0.93813	0.941915	0.942127	0.944423	0.948082	0.950994						0.947731	0.94363
15.7973	0.930974	0.933588	0.931523	0.934301	0.933558	0.938211	0.937164	0.941828	0.942659	0.945143	0.948918	0.950715						0.947893	0.943661
15.8718	0.931866	0.931914	0.932479	0.933196	0.934419	0.939538	0.93746	0.941032	0.942693	0.945215	0.949172	0.950595						0.948799	0.942434
15.9463	0.931564	0.9334	0.932069	0.933804	0.934422	0.939077	0.937648	0.941444	0.942468	0.944737	0.950059	0.950653						0.948033	0.94298
16.0209	0.931225	0.932378	0.931625	0.93455	0.933815	0.938706	0.936804	0.941167	0.943031	0.945955	0.948933	0.949877						0.948478	0.942078
16.0954	0.930877	0.931905	0.932246	0.933637	0.93435	0.938682	0.937149	0.94093	0.941801	0.944518	0.949023	0.951817						0.948538	0.941566
16.1699	0.930548	0.933374	0.93169	0.934833	0.934879	0.938521	0.938768	0.941462	0.941951	0.945509	0.949544	0.949201						0.948902	0.943496
16.2444	0.93194	0.932309	0.931914	0.934156	0.93455	0.938974	0.938367	0.942276	0.94224	0.944449	0.949584	0.949254						0.948578	0.942821
16.3189	0.931325	0.932306	0.932116	0.934277	0.93482	0.939808	0.938182	0.941657	0.941431	0.944221	0.949054	0.949419						0.94812	0.942831
16.3934	0.929696	0.93338	0.932715	0.933206	0.934108	0.93894	0.937814	0.941149	0.94127	0.945169	0.948252	0.949855						0.948198	0.94319
16.4679	0.930458	0.934007	0.931582	0.933099	0.93418	0.939341	0.937544	0.940383	0.941763	0.944838	0.948636	0.949843						0.948905	0.94081
16.5425	0.930128	0.932743	0.931718	0.935337	0.934455	0.938655	0.936703	0.941008	0.942771	0.944993	0.94939	0.950555						0.947429	0.942328
16.617	0.931797	0.933793	0.93078	0.934101	0.933244	0.938227	0.938428	0.93904	0.943433	0.944593	0.948899	0.950795						0.949347	0.941797
16.6915	0.930131	0.932717	0.931203	0.932954	0.932736	0.937738	0.937077	0.939797	0.941815	0.94552	0.948055	0.950491						0.948323	0.9424
16.766	0.930591	0.932963	0.932659	0.933961	0.933378	0.939001	0.938124	0.941275	0.941457	0.945232	0.947543	0.950055						0.94874	0.942106
16.8405	0.931695	0.934497	0.93206	0.933967	0.932652	0.938983	0.936642	0.940939	0.942384	0.945874	0.947537	0.950503						0.948214	0.941166
16.915	0.93098	0.932363	0.93151	0.933233	0.934556	0.938536	0.936845	0.940386	0.942407	0.945238	0.948566	0.950681						0.947435	0.941507
16.9896	0.929985	0.932708	0.930811	0.932544	0.932628	0.937283	0.936172	0.939671	0.941798	0.94512	0.948588	0.950356						0.947952	0.942874
17.0641	0.930871	0.932244	0.931277	0.932079	0.934081	0.937695	0.935462	0.93971	0.942	0.945143	0.947976	0.949677						0.947323	0.941507
17.1386	0.930153	0.931578	0.930585	0.933342	0.933244	0.938078	0.935984	0.942309	0.94282	0.944708	0.948306	0.949908						0.948466	0.942668
17.2131	0.930448	0.932503	0.931495	0.93153	0.933707	0.937128	0.936987	0.940858	0.943256	0.943225	0.947464	0.949128						0.948796	0.941916
17.2876	0.930445	0.933124	0.930439	0.933527	0.933441	0.93802	0.937112	0.940296	0.942228	0.944043	0.947265	0.951135						0.947002	0.9418
17.3621	0.930831	0.933035	0.931336	0.933515	0.93325	0.937856	0.936923	0.940488	0.942716	0.944023	0.948236	0.94992						0.947784	0.941772
17.4366	0.931207	0.932669	0.930762	0.93262	0.932111	0.93847	0.937051	0.940236	0.942396	0.943694	0.948388	0.950767						0.948519	0.941491
17.5112	0.929575	0.932803	0.931175	0.932629	0.93316	0.937103	0.938289	0.939145	0.941278	0.94444	0.948984	0.948959						0.947644	0.942256
17.5857	0.929988	0.931504	0.930681	0.931399	0.934102	0.937264	0.9367	0.937956	0.942064	0.944144	0.94847	0.949941						0.948569	0.941697
17.6602	0.929373	0.933644	0.931411	0.932696	0.933079	0.938239	0.937106	0.940542	0.941839	0.945025	0.948182	0.949527						0.94827	0.940929
17.7347	0.930666	0.932449	0.931246	0.932853	0.932801	0.937204	0.935174	0.940581	0.942301	0.944843	0.947413	0.950193						0.947361	0.941959
17.8092	0.930302	0.931649	0.930457	0.932932	0.931818	0.937103	0.937109	0.940353	0.942096	0.944613	0.947985	0.950239						0.946616	0.940564
17.8837	0.931281	0.931426	0.930579	0.932768	0.932224	0.938995	0.936784	0.939797	0.942226	0.943617	0.94837	0.949358						0.946694	0.940161
17.9583	0.930315	0.930291	0.930563	0.933679	0.932129	0.937683	0.936076	0.938827	0.941186	0.943625	0.947619	0.948953						0.946152	0.940133
18.0328	0.93162	0.932743	0.930482	0.93176	0.93273	0.937753	0.935122	0.940008	0.941642	0.945019	0.947788	0.949321						0.946753	0.941791
18.1073	0.930284	0.931334	0.929852	0.933242	0.932643	0.938712	0.936526	0.940488	0.941278	0.943671	0.947909	0.950439						0.947245	0.94131
18.1818	0.930812	0.931661	0.930439	0.932893	0.932664	0.938023	0.936181	0.941098	0.94172	0.944575	0.949901	0.949444						0.947298	0.940567
18.2563	0.930681	0.932083	0.930339	0.932441	0.933232	0.937182	0.937515	0.940389	0.942841	0.944109	0.94932	0.948431						0.947382	0.940942
18.3308	0.930939	0.931239	0.93033	0.932179	0.93336	0.937513	0.93498	0.939827	0.941105	0.943974	0.947831	0.949911						0.948058	0.941169
18.4054	0.930597	0.930998	0.930709	0.931697	0.933322	0.937847	0.937225	0.939668	0.942783	0.943055	0.9483	0.948744						0.94779	0.940358
18.4799	0.930408	0.93302	0.930237	0.932055	0.932822	0.937528	0.936308	0.939662	0.941359	0.944262	0.948067	0.948357						0.947538	0.941931
18.5544	0.930591	0.931483	0.930271	0.932528	0.933349	0.938266	0.936149	0.93965	0.94077	0.943703	0.947461	0.949014						0.947111	0.940564
18.6289	0.930554	0.931409	0.929883	0.931439	0.932215	0.937319	0.935943	0.939752	0.940712	0.943648	0.948473	0.950043						0.947261	0.940401
18.7034	0.930137	0.930662	0.93142	0.932119	0.932018	0.937717	0.93697	0.93883	0.942026	0.943792	0.947422	0.948974						0.946034	0.940049
18.7779	0.930604	0.930294	0.931181	0.933591	0.931937	0.936675	0.934948	0.939395	0.940256	0.943343	0.946829	0.948953						0.946685	0.941528
18.8524	0.9296	0.930844	0.929529	0.931366	0.931271	0.938582	0.936108	0.939803	0.941131	0.943683	0.9479	0.949416						0.945399	0.9424
18.927	0.93084	0.930496	0.929756	0.931885	0.931591	0.936539	0.935102	0.938683	0.941053	0.942661	0.947044	0.948256						0.947532	0.941432
19.0015	0.929556	0.931667	0.931069	0.931487	0.932362	0.936961	0.936079	0.939028	0.940089	0.943259	0.94853	0.948179						0.946931	0.940454
19.076	0.929289	0.931138	0.929898	0.931949	0.933325	0.937237	0.936178	0.939542	0.940874	0.944083	0.948606	0.949736						0.948376	0.941204
19.1505	0.930585	0.930719	0.930175	0.932304	0.932024	0.936967	0.935003	0.939323	0.941518	0.944409	0.947346	0.949297						0.946937	0.940205
19.225	0.930315	0.931123	0.930001	0.931943	0.932281	0.935446	0.936685	0.938007	0.940808	0.944314	0.948009	0.949211						0.946977	0.940473
19.2995	0.930209	0.932113	0.930616	0.930431	0.931366	0.936712	0.935395	0.939683	0.941463	0.943922	0.947558	0.948029						0.946887	0.939683
19.3741	0.930678	0.930502	0.929697	0.931159	0.932144	0.938524	0.935026	0.939404	0.940848	0.943208	0.947991	0.949656						0.946763	0.939927
19.4486	0.929684	0.93107	0.93079	0.931172	0.931456	0.937647	0.933614	0.939353	0.941065	0.943576	0.947047	0.949355						0.947915	0.94028
19.5231	0.929593	0.930986	0.92933	0.932665	0.93084	0.936906	0.935844	0.93929	0.94012	0.94294	0.947125	0.949014						0.946532	0.94037
19.5976	0.92955	0.930891	0.930169	0.932079	0.932401	0.935601	0.935424	0.938788	0.941128	0.94171	0.948127	0.947934						0.946728	0.941251
19.6721	0.929196	0.931168	0.929352	0.931499	0.932407	0.937902	0.935531	0.938752	0.94107	0.942905	0.946474	0.948437						0.947376	0.941223
19.7466	0.930318	0.930781	0.929852	0.931175	0.93212	0.938008	0.936091	0.938109	0.94196	0.942822	0.947371	0.948311						0.945573	0.941026
19.8211	0.929161	0.93101	0.928991	0.931509	0.931591	0.936806	0.934835	0.939548	0.941174	0.942761	0.948191	0.948376						0.945747	0.940495
19.8957	0.928826	0.930115	0.928575	0.931196	0.93177	0.937835	0.934223	0.938157	0.940328	0.942134	0.946568	0.948729						0.947186	0.940754
19.9702	0.928335	0.930484	0.928929	0.931499	0.930454	0.936773	0.934354	0.937838	0.942405	0.942275	0.948079	0.948308						0.947697	0.940192
20.0447	0.928586	0.929547	0.929488	0.93241	0.930422	0.937031	0.935279	0.938887	0.940536	0.944161	0.946835	0.949432						0.946822	0.940348
20.1192	0.928341	0.929684	0.929333	0.931011	0.932177	0.937237	0.935087	0.939196	0.940204	0.942747	0.948672	0.948486						0.946884	0.940754
20.1937	0.929926	0.930546	0.929532	0.93231	0.930885	0.935889	0.934881	0.939082	0.939933	0.943853	0.94784	0.949312						0.94822	0.940283
20.2682	0.929202	0.930413	0.928973	0.930461	0.931031	0.936824	0.934997	0.937135	0.940429	0.944123	0.947377	0.949346						0.949357	0.940573
20.3428	0.929133	0.929996	0.928448	0.930483	0.930499	0.937389	0.935844	0.939193	0.940787	0.943997	0.948294	0.948204						0.946697	0.93998
20.4173	0.928437	0.930047	0.927901	0.930689	0.930909	0.936284	0.934609	0.939157	0.9409	0.943735	0.946677	0.949082						0.946433	0.940454
20.4918	0.927825	0.932294	0.929507	0.930813	0.930081	0.935015	0.935047	0.938283	0.93809	0.942358	0.947758	0.950721						0.945234	0.940529
20.5663	0.929211	0.931114	0.929448	0.932061	0.931713	0.937076	0.934655	0.939259	0.939912	0.942485	0.947704	0.949137						0.948105	0.940095
20.6408	0.928779	0.931352	0.929889	0.931281	0.931354	0.937149	0.935952	0.938082	0.940897	0.943622	0.946723	0.94899						0.94793	0.939221
20.7153	0.928279	0.930487	0.929526	0.930689	0.929683	0.937914	0.934838	0.937917	0.940608	0.943021	0.947513	0.949152						0.947469	0.941029
20.7899	0.928621	0.931432	0.928687	0.930622	0.930679	0.937771	0.934533	0.938208	0.940634	0.94315	0.94757	0.948689						0.947613	0.940773
20.8644	0.928931	0.931414	0.92806	0.930437	0.92913	0.936311	0.934139	0.939662	0.940458	0.942364	0.946789	0.949975						0.947382	0.939252
20.9389	0.928161	0.930017	0.929169	0.930947	0.930517	0.936308	0.934342	0.939172	0.940643	0.942891	0.947967	0.949245						0.948102	0.940133
21.0134	0.931182	0.932672	0.931116	0.933533	0.93177	0.938369	0.935638	0.940482	0.94254	0.944218	0.950038	0.951298						0.947877	0.943261
21.0879	0.940078	0.940613	0.940023	0.942592	0.94143	0.947267	0.944191	0.948864	0.950384	0.952642	0.956662	0.958665						0.957475	0.951998
21.1624	0.944442	0.944546	0.943893	0.946484	0.945257	0.950224	0.94913	0.953996	0.954334	0.955919	0.962193	0.963116						0.961563	0.955573
21.2369	0.946848	0.948622	0.946098	0.948578	0.948211	0.9533	0.951804	0.955591	0.956154	0.958185	0.963837	0.964943						0.964992	0.958433
21.3115	0.949002	0.949977	0.948033	0.952176	0.948621	0.955996	0.953008	0.957171	0.958556	0.961307	0.964933	0.967503						0.965418	0.959963
21.386	0.949794	0.952504	0.949325	0.95169	0.949377	0.95724	0.955673	0.958683	0.958966	0.96319	0.966177	0.967994						0.96799	0.961605
21.4605	0.953086	0.953031	0.951396	0.953189	0.954316	0.95765	0.955534	0.960155	0.960864	0.962761	0.968057	0.969265						0.967343	0.962742
21.535	0.952934	0.954452	0.95412	0.955551	0.954675	0.95976	0.957399	0.959936	0.962308	0.965039	0.969447	0.970425						0.970254	0.963273
21.6095	0.954917	0.955409	0.954251	0.956507	0.955718	0.960222	0.958759	0.960696	0.961739	0.966695	0.969816	0.971236						0.971011	0.965511
21.684	0.956126	0.956991	0.955226	0.956729	0.957004	0.962201	0.95913	0.96318	0.963841	0.967605	0.970113	0.972089						0.970463	0.964974
21.7586	0.957652	0.956943	0.955999	0.958177	0.958323	0.963807	0.959214	0.963625	0.965291	0.967662	0.972235	0.973854						0.972608	0.966364

## Sheet: 2) Darobactin A MST Traces
Darobactin A replicate MST traces.
MST replicate data for Darobactin A interaction with TtSAM complex in detergent. Each row is a biological replicate. Technical replicate (columns) data were produced using protein from the same purification batch but a different serial dilution of ligand. Light pink data points identify the lowest ligand concentration tested; dark pink data points identify the highest concentration of ligand test…

## Sheet: 3)LinearDaro MST Trace Raw Data
Raw data for linear darobactin MST trace displayed in Figure 2D
16jun2022 Linear Darobactin MST Technical Replicate 1
Time (s)	1.0681E-07	2.1362E-07	4.2725E-07	3.418E-06	6.8359E-06	1.3672E-05	2.7344E-05	5.4688E-05	0.00010938	0.00021875	0.0004375	0.000875	0.0035
-3.57675	0.999516	0.998776	1.00012	1.0009	0.999272	1.00012	1.00057	0.999407	0.999966	0.999463	0.999026	0.99906	1.00039
-3.50223	0.999872	1.00141	1.00082	0.99978	0.999569	1.00107	1.00026	0.999692	0.999966	0.999608	0.999661	0.999087	0.999706
-3.42772	1.00007	0.99932	1.00067	0.999865	0.999924	0.999732	0.999542	1.00068	0.999716	0.999919	1.00059	0.999474	1.00037
-3.3532	0.999727	0.99939	0.999556	0.999526	1.00024	0.99999	0.999617	1.00069	0.999788	0.999226	0.99914	0.999522	0.999044
-3.27869	0.999408	0.999173	0.99999	0.99949	0.999208	0.999441	0.999701	1.00013	1.00049	0.99961	0.99976	0.999557	0.998882
-3.20417	1.00055	0.999757	1.00056	0.998705	0.999361	0.99936	1.00002	1.00008	0.999188	0.999816	1.00034	1.0005	0.999804
-3.12966	1.00022	1.00008	1.00191	1.00005	1.00037	0.999759	0.998667	0.999724	0.999274	1.00003	0.998813	0.999498	0.999348
-3.05514	1.00007	1.00054	0.999924	0.998935	0.999021	0.999642	1.00045	0.999501	1.00068	0.999444	1.00069	0.999486	1.00088
-2.98062	0.999808	0.9995	0.999667	0.99882	1.00055	1.00022	0.999332	1.00027	1.00016	1.00029	0.999708	0.999426	1.00002
-2.90611	0.999913	0.999937	1.00032	0.99899	0.999802	0.999693	0.997933	1.00019	1.00025	0.999945	1.00071	0.999641	0.998328
-2.83159	0.999596	1.00015	0.99867	0.999635	1.00161	0.999015	1.00028	1.00135	0.999657	0.999922	1.00056	1.0004	0.999412
-2.75708	0.999785	1.00024	1.00015	0.999738	0.999946	0.999984	1.00043	0.999161	1.00003	1.00019	1.00077	1.00133	1.00001
-2.68256	0.999535	0.99961	0.999388	1.00077	1.00006	0.999249	1.00097	1.00026	1.00013	1.00084	1.0012	1.00075	1.00111
-2.60805	0.999672	0.999676	0.999984	0.999956	1.00029	1.00045	0.999776	0.999108	0.999199	0.999103	1.00175	1.00016	1.00003
-2.53353	0.999371	0.999883	0.999906	1.00069	0.999762	0.999627	1.00132	0.999234	0.999707	0.999608	0.999874	1.00072	0.999716
-2.45901	1.00029	1.00066	0.998541	0.999868	1.00068	1.00038	0.9992	1.00012	1.00045	1.00016	0.99923	1.00053	0.997808
-2.3845	1.00006	0.99961	0.999663	0.999235	1.00008	1.00021	0.999681	1.00019	1.00083	1.00028	1.00018	0.998411	0.99975
-2.30998	1.00066	0.999496	1.00006	0.999901	1.00057	0.999678	0.999727	1.00053	0.999075	1.00009	1.00049	1.00014	0.999804
-2.23547	1.00006	0.998949	1.00034	0.999302	1.0001	0.999411	0.999398	1.00053	1.00004	1.00122	1.00024	1.00072	1.00019
-2.16095	1.00087	0.998314	0.999241	0.999811	0.999875	0.999999	0.999128	0.998771	1.00047	1.00115	1.00005	1.00061	0.998841
-2.08644	0.998799	0.999176	0.999577	0.998826	0.999762	1.00014	0.998667	0.99934	1.00152	0.999767	0.999271	0.999507	1.00055
-2.01192	1.00055	0.999852	0.998517	0.998366	1.00118	1.00043	1.00046	0.998891	0.9993	0.999745	0.999472	0.998771	0.999645
-1.93741	1.00061	1.00005	0.999646	0.999705	0.999508	0.999552	0.999643	0.999348	1.00014	0.999478	0.999556	0.999718	0.999385
-1.86289	0.999819	1.00079	0.999101	0.999387	1.00022	0.999747	0.999254	0.999492	1.00014	0.99933	0.998592	0.99886	1.00016
-1.78837	0.999277	0.999896	0.999508	0.998845	0.998467	0.99942	0.999701	0.999736	1.0001	0.999866	1.00075	0.999778	0.999645
-1.71386	1.00019	0.999125	0.999134	0.997873	0.99922	0.998362	1.00036	1.00042	1.00165	0.999686	0.999437	0.998232	0.999476
-1.63934	1.00082	0.999336	0.999301	0.998975	0.999009	1.00021	0.998324	1.00176	1.0003	1.00052	0.999754	1.00022	0.999122
-1.56483	0.999405	1.00036	0.999771	0.998605	0.999603	0.999738	0.997742	0.999853	0.999906	0.998838	0.9999	0.997863	0.999686
-1.49031	0.999788	0.999849	0.998936	0.999299	1.00018	0.999171	0.998635	1.00104	0.999458	0.999347	0.998169	0.998837	0.999287
-1.4158	1.00074	1.00074	1.00025	0.998702	0.998455	1.00043	0.999971	1.00067	1.00003	0.999644	0.997994	0.998628	0.99901
-1.34128	0.999091	0.999009	0.999693	0.998321	0.998804	0.999057	0.99854	0.998744	0.998893	0.99828	0.999539	0.998765	0.997031
-1.26677	1.00027	0.999097	0.999655	0.998193	0.998587	0.999243	0.999064	0.999155	1.00096	1.00024	0.999	0.99914	0.998831
-1.19225	0.998927	0.999871	1.00091	0.997736	0.99919	0.999198	0.999413	0.999838	1.00045	1.00054	0.999183	0.998708	1.00028
-1.11773	0.999802	0.999575	0.999529	0.99823	0.998893	0.999909	0.99905	1.00024	1.00089	0.999415	0.999845	1.0002	0.998024
-1.04322	1.00052	0.999025	0.999816	0.999808	0.999177	0.998602	0.999842	1.00014	1.00038	0.999326	0.999883	1.00008	0.999598
-0.968703	0.998649	0.999437	1.00025	0.998148	0.999514	0.99873	1.00032	0.999507	1.00057	0.999869	1.00046	0.998786	0.999415
-0.894187	1.00017	0.999383	1.0001	0.998723	0.99933	0.999813	1	0.999648	1.00034	0.999637	1.00035	0.998994	0.999041
-0.819672	0.999541	0.998978	0.999613	0.999444	0.999523	0.999837	0.998929	0.999976	1.00082	1.00006	0.999842	0.998932	0.998534
-0.745156	0.999724	0.999779	1.00144	0.998826	0.999548	0.999435	1.00033	1.00131	1.0005	0.999977	1.00074	0.999286	0.998936
-0.67064	1.0003	0.999	1.00006	0.99919	0.99948	0.999549	1.00037	1.00053	0.999202	1.0006	1.00057	0.999411	0.997913
-0.596125	1.00004	0.99955	1.00029	0.998454	0.999003	0.998757	1.00043	1.00035	0.999577	0.999495	0.999842	0.997922	0.999172
-0.521609	0.999847	0.998877	0.999771	0.99836	1.00016	1.00024	0.998618	0.999481	0.999072	0.999434	0.999816	0.999069	0.998987
-0.447094	0.999908	0.999327	0.998523	0.998926	0.998712	0.999525	0.99924	0.999929	0.999511	0.998545	1.00013	0.999557	0.999611
-0.372578	0.999018	0.999188	0.999885	0.998569	0.999848	0.999534	0.999266	0.999542	0.998781	0.99884	1.00017	0.998887	0.998784
-0.298063	0.999752	0.999452	0.999837	0.997022	0.998813	1.0003	0.998529	1.00016	1.00084	0.999816	1.00073	0.999947	0.998689
-0.223547	1.00067	0.999015	0.999173	0.997403	0.999753	0.99936	0.999087	1.00028	0.999906	0.9994	0.999979	0.99948	0.999108
-0.149031	1.00011	0.998481	0.998996	0.999593	1.00038	0.998434	0.998376	0.999466	1.00082	1.00006	0.999075	0.997955	0.998615
-0.0745156	0.998654	0.999	1.00096	0.997206	0.999982	0.998728	0.997434	0.999117	1.00022	0.998416	0.999043	0.998971	0.998997
0	0.998938	0.998449	0.999244	0.997294	0.999854	0.999444	0.998388	0.99968	0.999779	0.999548	0.999585	0.998315	0.997332
0.0745156	0.991824	0.991803	0.993022	0.990559	0.992581	0.991065	0.992717	0.994449	0.993243	0.993293	0.994588	0.99257	0.992797
0.149031	0.988003	0.989759	0.989397	0.98767	0.98922	0.989029	0.988409	0.988778	0.988428	0.990532	0.989075	0.989624	0.989856
0.223547	0.987266	0.985408	0.986754	0.985405	0.986714	0.986138	0.98707	0.987264	0.988062	0.986657	0.986837	0.986979	0.988114
0.298062	0.986041	0.984757	0.985907	0.983425	0.985238	0.985035	0.985771	0.984802	0.985276	0.984509	0.98686	0.985154	0.987037
0.372578	0.983937	0.982521	0.98441	0.98238	0.984201	0.982534	0.981676	0.983649	0.984839	0.983627	0.98508	0.986759	0.986145
0.447093	0.982815	0.982053	0.982375	0.981502	0.982857	0.981511	0.981889	0.98232	0.982787	0.982092	0.983256	0.984674	0.985763
0.521609	0.982006	0.981729	0.982297	0.98109	0.982535	0.98239	0.98184	0.981205	0.981239	0.98129	0.983113	0.983173	0.984386
0.596125	0.981358	0.980091	0.980717	0.979458	0.980831	0.979457	0.979444	0.980736	0.98109	0.980707	0.982172	0.981186	0.9842
0.67064	0.978729	0.979076	0.981028	0.978398	0.979928	0.978881	0.979018	0.980434	0.979421	0.978646	0.980761	0.981121	0.984203
0.745156	0.977735	0.979774	0.981046	0.977774	0.978737	0.97764	0.978203	0.977562	0.977383	0.97822	0.979969	0.980743	0.983356
0.819672	0.977318	0.978205	0.977158	0.977477	0.977154	0.977547	0.977259	0.976761	0.977104	0.978224	0.980318	0.980248	0.980195
0.894187	0.97592	0.976604	0.977541	0.975464	0.975722	0.975486	0.975827	0.976705	0.977466	0.978334	0.979599	0.980331	0.98078
0.968703	0.977084	0.975523	0.976706	0.975236	0.975627	0.97599	0.976133	0.975831	0.975428	0.976757	0.978214	0.978923	0.981188
1.04322	0.976906	0.974982	0.97605	0.973907	0.974825	0.975067	0.97484	0.975162	0.975455	0.976922	0.976961	0.977684	0.98004
1.11773	0.974375	0.974256	0.97444	0.974231	0.973552	0.973321	0.973045	0.974149	0.976005	0.974914	0.977801	0.978279	0.981289
1.19225	0.975642	0.97307	0.975242	0.973862	0.973689	0.973741	0.972965	0.972955	0.974091	0.973336	0.975965	0.977493	0.980506
1.26677	0.975236	0.973077	0.974078	0.972093	0.972897	0.972694	0.972375	0.972973	0.974671	0.974085	0.97544	0.976174	0.978207
1.34128	0.973969	0.971935	0.974769	0.9713	0.971954	0.973204	0.971522	0.972638	0.973563	0.973376	0.974907	0.976796	0.979037
1.4158	0.973002	0.97247	0.972899	0.972145	0.972484	0.971756	0.9705	0.972768	0.972692	0.972225	0.974677	0.975977	0.979051
1.49031	0.972485	0.971354	0.971872	0.971215	0.97282	0.970991	0.970727	0.970629	0.971777	0.97277	0.973267	0.975873	0.978203
1.56483	0.971966	0.969804	0.972378	0.969213	0.971443	0.971378	0.970638	0.971233	0.971471	0.97234	0.973132	0.975134	0.976839
1.63934	0.970907	0.970536	0.970744	0.968595	0.971253	0.971216	0.97003	0.969819	0.969983	0.970921	0.973051	0.975277	0.977612
1.71386	0.969592	0.970178	0.969908	0.969501	0.970277	0.970889	0.968282	0.970168	0.970274	0.970535	0.973916	0.974854	0.976511
1.78837	0.969979	0.968754	0.969585	0.968347	0.970133	0.968523	0.96728	0.968692	0.969644	0.969606	0.972491	0.974068	0.9751
1.86289	0.969406	0.968882	0.969025	0.969401	0.96897	0.968793	0.967876	0.969696	0.969439	0.969559	0.971422	0.97355	0.977086
1.93741	0.968531	0.967556	0.969504	0.968795	0.967228	0.969201	0.97018	0.967683	0.969113	0.968673	0.971291	0.974357	0.976488
2.01192	0.969267	0.968059	0.96834	0.966691	0.96781	0.968319	0.96878	0.967622	0.968527	0.968535	0.970329	0.973177	0.975607
2.08644	0.967667	0.967861	0.967894	0.966897	0.967846	0.967815	0.965892	0.968241	0.967378	0.967513	0.970548	0.972036	0.975556
2.16095	0.96743	0.966084	0.967574	0.966249	0.966894	0.966253	0.966817	0.967105	0.967559	0.967032	0.969528	0.972817	0.974492
2.23547	0.966088	0.966311	0.966299	0.965852	0.966971	0.966817	0.966649	0.966583	0.967776	0.966661	0.970691	0.971066	0.975937
2.30998	0.966441	0.965669	0.967086	0.965095	0.965768	0.966019	0.967505	0.966457	0.966472	0.966491	0.96854	0.971584	0.974644
2.3845	0.965113	0.966157	0.967334	0.965249	0.965698	0.965893	0.965662	0.966196	0.966341	0.966279	0.969306	0.97027	0.974688
2.45901	0.965577	0.963814	0.965978	0.964413	0.965162	0.965173	0.96485	0.965292	0.967084	0.965467	0.968412	0.970258	0.97329
2.53353	0.964929	0.965691	0.965886	0.964162	0.965388	0.96335	0.964256	0.963981	0.966023	0.965083	0.968727	0.970649	0.973783
2.60805	0.963896	0.963792	0.964212	0.964147	0.964485	0.963323	0.964279	0.966105	0.965625	0.965533	0.96717	0.970428	0.973891
2.68256	0.963723	0.962487	0.96444	0.964532	0.962888	0.963557	0.963295	0.963831	0.965028	0.964767	0.968097	0.971042	0.9733
2.75708	0.963401	0.961302	0.964673	0.962824	0.96372	0.963176	0.962554	0.964614	0.965037	0.964682	0.967972	0.969389	0.972453
2.83159	0.963526	0.96344	0.9635	0.962348	0.964088	0.962681	0.963228	0.962405	0.964431	0.964867	0.967004	0.96957	0.973567
2.90611	0.96439	0.963377	0.96418	0.962596	0.963166	0.962399	0.963378	0.963634	0.963397	0.964095	0.966698	0.969392	0.972551
2.98062	0.963443	0.961912	0.963099	0.961973	0.962153	0.962025	0.963228	0.963793	0.964306	0.96242	0.965655	0.969088	0.971828
3.05514	0.961275	0.962135	0.962099	0.962678	0.96253	0.962144	0.96222	0.961414	0.963471	0.963336	0.966148	0.970056	0.972071
3.12966	0.961253	0.963226	0.961489	0.961264	0.961464	0.961446	0.96095	0.961358	0.963563	0.96274	0.96636	0.969847	0.972199
3.20417	0.960589	0.961107	0.962168	0.959041	0.961874	0.961107	0.96114	0.962769	0.962937	0.961917	0.966631	0.968379	0.971659
3.27869	0.960066	0.960777	0.962342	0.958787	0.959931	0.961437	0.961063	0.960481	0.962684	0.962114	0.965131	0.969195	0.972017
3.3532	0.960575	0.960095	0.962099	0.959974	0.960335	0.961086	0.960038	0.960847	0.962767	0.961631	0.964612	0.967581	0.972642
3.42772	0.960094	0.960786	0.96195	0.960265	0.959668	0.960258	0.960732	0.961475	0.961612	0.961096	0.964376	0.967468	0.971916
3.50223	0.959649	0.959346	0.96151	0.959623	0.959551	0.960537	0.960639	0.9611	0.963106	0.95986	0.964006	0.967655	0.97169
3.57675	0.959516	0.959554	0.960696	0.958972	0.959894	0.958657	0.959482	0.960225	0.960902	0.960626	0.964953	0.967092	0.971328
3.65126	0.958532	0.959004	0.96048	0.960513	0.961094	0.957844	0.96015	0.960243	0.960899	0.959866	0.964277	0.966917	0.970785
3.72578	0.958841	0.959054	0.960178	0.957606	0.959175	0.958384	0.959614	0.960029	0.959972	0.960804	0.964935	0.966321	0.970511
3.8003	0.95863	0.957608	0.959346	0.958524	0.957577	0.958939	0.959934	0.960243	0.961116	0.959317	0.964484	0.966833	0.971217
3.87481	0.958077	0.956872	0.960136	0.958757	0.959196	0.959757	0.958793	0.957952	0.960058	0.960104	0.963496	0.966577	0.970575
3.94933	0.958766	0.958416	0.959705	0.957748	0.957785	0.956075	0.958485	0.958594	0.960412	0.959964	0.963018	0.965826	0.970795
4.02384	0.957949	0.957777	0.9586	0.956392	0.956836	0.957784	0.959827	0.957391	0.95952	0.959031	0.96266	0.965249	0.970751
4.09836	0.957212	0.957517	0.958492	0.955583	0.956221	0.957565	0.957466	0.957136	0.95933	0.958458	0.96284	0.965317	0.969822
4.17287	0.955848	0.956209	0.958286	0.955486	0.956855	0.95474	0.957644	0.958151	0.959045	0.958755	0.962497	0.965657	0.969978
4.24739	0.957101	0.957127	0.957729	0.956919	0.957966	0.955988	0.957849	0.957755	0.958867	0.95947	0.961716	0.965272	0.970484
4.3219	0.956529	0.956577	0.958929	0.956383	0.957424	0.956231	0.956893	0.957376	0.958359	0.958798	0.961815	0.965993	0.969782
4.39642	0.956237	0.955769	0.957313	0.956068	0.956827	0.955283	0.955243	0.957071	0.958828	0.958142	0.961943	0.965505	0.968813
4.47094	0.95435	0.955476	0.957466	0.956598	0.955839	0.95555	0.955991	0.956529	0.957316	0.958185	0.962791	0.965892	0.96994
4.54545	0.95537	0.954794	0.957433	0.955059	0.95519	0.955211	0.955758	0.955455	0.956143	0.957042	0.961389	0.966366	0.969123
4.61997	0.955236	0.956683	0.957119	0.955068	0.956068	0.956081	0.955971	0.955783	0.957349	0.956957	0.962677	0.964978	0.96858
4.69448	0.955423	0.95475	0.956101	0.95459	0.956255	0.955295	0.954678	0.954941	0.957102	0.957771	0.959591	0.965225	0.969221
4.769	0.955517	0.955595	0.955574	0.954611	0.955073	0.955658	0.955392	0.954765	0.955765	0.956274	0.960148	0.964287	0.968917
4.84351	0.952938	0.954328	0.955419	0.953848	0.954997	0.954353	0.954531	0.954806	0.956169	0.95694	0.961421	0.96608	0.968411
4.91803	0.954433	0.95319	0.955053	0.954423	0.953528	0.954311	0.954494	0.954179	0.956401	0.955203	0.960547	0.96378	0.970032
4.99255	0.954864	0.95358	0.954568	0.954363	0.954737	0.954461	0.953521	0.954498	0.956122	0.95623	0.960617	0.964513	0.968735
5.06706	0.95378	0.952637	0.955392	0.954581	0.952573	0.954225	0.954655	0.953994	0.955961	0.955876	0.960326	0.964138	0.968461
5.14158	0.953072	0.954112	0.954102	0.952955	0.953231	0.954018	0.952824	0.952738	0.956125	0.955583	0.960745	0.963622	0.969704
5.21609	0.952574	0.953819	0.9545	0.952043	0.953821	0.952689	0.952697	0.954627	0.955605	0.954474	0.961086	0.963557	0.968745
5.29061	0.952819	0.952436	0.953407	0.95313	0.953861	0.952266	0.952939	0.953894	0.954773	0.954211	0.960477	0.963986	0.96809
5.36512	0.952961	0.953278	0.954299	0.953397	0.952903	0.951774	0.95384	0.952533	0.954794	0.955458	0.959207	0.963527	0.967459
5.43964	0.952808	0.952395	0.953386	0.952252	0.953298	0.951744	0.953149	0.95253	0.954776	0.953923	0.959868	0.962693	0.968495
5.51415	0.951849	0.951813	0.953129	0.952997	0.952566	0.951894	0.951689	0.952691	0.954797	0.95511	0.958685	0.964552	0.967357
5.58867	0.952333	0.950034	0.953042	0.951767	0.953702	0.950941	0.952731	0.952151	0.955454	0.955225	0.958076	0.964221	0.968725
5.66319	0.950701	0.952398	0.952641	0.951044	0.952533	0.949381	0.951482	0.952101	0.954423	0.953933	0.960235	0.96336	0.967006
5.7377	0.95044	0.952561	0.952602	0.95108	0.95182	0.952182	0.951868	0.952301	0.953769	0.952945	0.95814	0.962645	0.967884
5.81222	0.951521	0.95236	0.953578	0.950926	0.951927	0.950941	0.952052	0.952844	0.952857	0.953047	0.959242	0.96311	0.967975
5.88673	0.952527	0.950427	0.952847	0.950047	0.9529	0.950734	0.951306	0.952213	0.953015	0.953507	0.958312	0.96255	0.968087
5.96125	0.950999	0.95193	0.951952	0.950871	0.951648	0.949219	0.951361	0.950928	0.953897	0.953736	0.957735	0.961731	0.96862
6.03576	0.952124	0.950785	0.953156	0.94992	0.950329	0.950215	0.951257	0.950887	0.953523	0.95304	0.958595	0.960912	0.96755
6.11028	0.951221	0.950332	0.952728	0.94926	0.952098	0.950236	0.95107	0.952104	0.952682	0.953259	0.957901	0.96199	0.966716
6.18479	0.95076	0.949612	0.9513	0.950347	0.950733	0.951331	0.950048	0.95015	0.952058	0.95148	0.957292	0.962002	0.96729
6.25931	0.94997	0.949842	0.951039	0.95072	0.95151	0.949708	0.950742	0.94974	0.952343	0.951976	0.958204	0.962166	0.967067
6.33383	0.950854	0.950219	0.953245	0.951192	0.949227	0.950374	0.951462	0.951019	0.95079	0.951815	0.957522	0.9623	0.966132
6.40834	0.950729	0.949858	0.951048	0.949684	0.948495	0.948761	0.950877	0.948804	0.951048	0.952413	0.95812	0.962374	0.967097
6.48286	0.949278	0.950229	0.950543	0.949484	0.950797	0.949501	0.949305	0.94861	0.952432	0.952129	0.956537	0.961192	0.965919
6.55737	0.950282	0.949383	0.95054	0.948776	0.948514	0.9482	0.949195	0.948669	0.95171	0.951425	0.958064	0.961493	0.965477
6.63189	0.950446	0.948289	0.950731	0.94989	0.948159	0.94894	0.950693	0.94966	0.951633	0.951259	0.95675	0.962151	0.967091
6.7064	0.948767	0.948421	0.951563	0.947258	0.948587	0.94772	0.948409	0.948994	0.951898	0.950339	0.956931	0.962109	0.965807
6.78092	0.949003	0.947694	0.951028	0.94817	0.949218	0.946964	0.949446	0.949153	0.95035	0.951414	0.955946	0.96199	0.965841
6.85544	0.948584	0.948672	0.950803	0.947949	0.947357	0.948224	0.949379	0.949663	0.950745	0.950629	0.957598	0.960757	0.965024
6.92995	0.947756	0.949285	0.951291	0.949699	0.949102	0.948071	0.947862	0.948029	0.950418	0.951	0.955381	0.961412	0.967756
7.00447	0.948901	0.948021	0.94913	0.948152	0.948339	0.94799	0.949212	0.947841	0.951122	0.950252	0.956718	0.960099	0.966486
7.07898	0.948175	0.949072	0.950046	0.949233	0.948336	0.948023	0.947983	0.949646	0.950047	0.948812	0.955529	0.959202	0.966422
7.1535	0.94902	0.948565	0.950339	0.947689	0.948107	0.946469	0.947355	0.948598	0.950195	0.950434	0.955445	0.959411	0.965915
7.22801	0.948295	0.947543	0.948866	0.946886	0.947794	0.946176	0.948086	0.948234	0.949845	0.950434	0.955993	0.959929	0.966419
7.30253	0.948117	0.947028	0.949034	0.948321	0.948143	0.94697	0.947032	0.948654	0.95005	0.949238	0.955722	0.961198	0.967013
7.37704	0.947086	0.948528	0.948807	0.946825	0.947038	0.946394	0.946618	0.947002	0.948716	0.949418	0.955311	0.960001	0.96574
7.45156	0.947547	0.948311	0.949459	0.947398	0.947993	0.946721	0.946926	0.949247	0.949049	0.948842	0.955911	0.96082	0.96602
7.52608	0.947639	0.947713	0.94922	0.946038	0.94826	0.946751	0.947211	0.948202	0.949783	0.949603	0.954361	0.960986	0.966581
7.60059	0.946991	0.946512	0.94907	0.945941	0.947005	0.94718	0.947012	0.946879	0.948609	0.948424	0.954999	0.959774	0.965659
7.67511	0.946702	0.947317	0.948483	0.946183	0.94646	0.945777	0.947004	0.946964	0.949212	0.948721	0.954661	0.959944	0.966675
7.74962	0.946997	0.947213	0.94702	0.945402	0.946536	0.945417	0.946704	0.946633	0.948847	0.949404	0.955022	0.959861	0.964457
7.82414	0.946491	0.946242	0.948151	0.945878	0.945927	0.945555	0.946125	0.947214	0.948743	0.948074	0.953006	0.959363	0.965716
7.89865	0.945749	0.947191	0.947298	0.94542	0.945823	0.946508	0.946816	0.946594	0.947837	0.947824	0.954026	0.95984	0.965271
7.97317	0.945866	0.94583	0.947307	0.946084	0.946944	0.944832	0.947562	0.945794	0.948357	0.949005	0.954643	0.960087	0.965034
8.04768	0.947297	0.945123	0.947367	0.946759	0.946044	0.945198	0.946301	0.946424	0.9477	0.947919	0.954314	0.960126	0.964595
8.1222	0.94618	0.947226	0.946286	0.947413	0.946944	0.945465	0.945702	0.946518	0.94803	0.947065	0.953999	0.960173	0.964977
8.19672	0.947078	0.945619	0.947454	0.94522	0.945692	0.945843	0.94561	0.945632	0.948781	0.947648	0.952749	0.959536	0.965439
8.27123	0.944721	0.945019	0.948549	0.944418	0.945318	0.94512	0.945538	0.945248	0.947875	0.948369	0.95332	0.959357	0.964697
8.34575	0.944879	0.945987	0.947029	0.946084	0.944957	0.946056	0.945051	0.946075	0.947575	0.946715	0.954976	0.959944	0.964615
8.42026	0.945994	0.945226	0.947259	0.945148	0.946524	0.946176	0.944965	0.944981	0.947308	0.947932	0.952962	0.960099	0.964561
8.49478	0.944335	0.944673	0.947106	0.944363	0.945719	0.945411	0.945754	0.94609	0.947846	0.947052	0.953819	0.959199	0.964193
8.56929	0.944816	0.945811	0.94596	0.945033	0.945532	0.9456	0.944749	0.944594	0.947023	0.946876	0.95293	0.959482	0.965254
8.64381	0.945341	0.943771	0.945445	0.945199	0.944982	0.945264	0.945613	0.94526	0.947023	0.946509	0.953169	0.959089	0.965038
8.71833	0.944193	0.944704	0.946415	0.945605	0.944177	0.944733	0.94432	0.945776	0.947257	0.947082	0.952225	0.958544	0.964832
8.79284	0.945705	0.944704	0.947121	0.944285	0.943941	0.943606	0.945356	0.945218	0.947985	0.946723	0.953656	0.957674	0.965274
8.86736	0.944799	0.943818	0.945397	0.942871	0.94492	0.942382	0.944089	0.945433	0.947055	0.946373	0.953408	0.959607	0.964646
8.94187	0.944401	0.944899	0.94708	0.942768	0.945009	0.943492	0.944377	0.94526	0.947272	0.945604	0.952356	0.958416	0.964328
9.01639	0.943671	0.943758	0.944823	0.944212	0.943644	0.943956	0.944841	0.944975	0.946497	0.946573	0.951855	0.959518	0.964872
9.0909	0.943601	0.944884	0.945074	0.943924	0.945456	0.944166	0.944415	0.944858	0.94647	0.945763	0.952621	0.957278	0.964227
9.16542	0.945319	0.943176	0.945326	0.942722	0.943574	0.943402	0.942946	0.944591	0.945407	0.945962	0.952537	0.957618	0.965483
9.23993	0.944757	0.94262	0.945442	0.943867	0.944516	0.94428	0.943136	0.943147	0.944257	0.94547	0.952143	0.958773	0.964308
9.31445	0.942987	0.94439	0.945721	0.943506	0.943417	0.943066	0.943631	0.94484	0.94642	0.94551	0.951013	0.959134	0.962944
9.38897	0.944557	0.944453	0.944805	0.944061	0.943592	0.944271	0.943787	0.943373	0.945903	0.945527	0.953099	0.958821	0.964453
9.46348	0.942595	0.943242	0.944826	0.942677	0.942759	0.942382	0.943654	0.94374	0.94554	0.945591	0.952111	0.958651	0.964156
9.538	0.943904	0.94239	0.94482	0.942425	0.943007	0.942193	0.942416	0.94325	0.944554	0.944887	0.952633	0.957695	0.964848
9.61251	0.944543	0.94317	0.944218	0.942095	0.943301	0.940658	0.944124	0.943925	0.945329	0.94428	0.951039	0.957972	0.963943
9.68703	0.943206	0.944057	0.944616	0.942737	0.942432	0.941212	0.942782	0.943361	0.945392	0.944406	0.951272	0.958279	0.964757
9.76154	0.943615	0.943705	0.943982	0.941905	0.941774	0.942745	0.943338	0.943244	0.944893	0.944128	0.951117	0.957272	0.962691
9.83606	0.943532	0.942727	0.945688	0.943216	0.941483	0.942256	0.942226	0.942895	0.9432	0.944948	0.950712	0.957299	0.963805
9.91057	0.943234	0.94273	0.944751	0.942283	0.943203	0.941746	0.942477	0.942775	0.944435	0.944732	0.95145	0.958776	0.962826
9.98509	0.942562	0.942265	0.943817	0.941811	0.94182	0.941842	0.943701	0.942807	0.944563	0.944393	0.952167	0.956998	0.963251
10.0596	0.942428	0.942434	0.943015	0.943107	0.941829	0.941914	0.942001	0.941938	0.944783	0.943979	0.952228	0.957838	0.963113
10.1341	0.94394	0.942173	0.943949	0.942783	0.942652	0.941791	0.941823	0.943446	0.944373	0.944535	0.951916	0.957397	0.963234
10.2086	0.943304	0.942406	0.942841	0.942507	0.942245	0.942367	0.942315	0.942452	0.943687	0.943939	0.950345	0.957287	0.96318
10.2832	0.943101	0.942324	0.944095	0.941829	0.941856	0.942688	0.942269	0.942417	0.945436	0.943958	0.951406	0.95785	0.963248
10.3577	0.943148	0.940035	0.943057	0.94149	0.942704	0.942346	0.942595	0.941692	0.945202	0.945082	0.951438	0.956718	0.962974
10.4322	0.943534	0.940994	0.943437	0.941441	0.941991	0.941383	0.943182	0.941472	0.94415	0.944189	0.950517	0.956593	0.962384
10.5067	0.941764	0.942098	0.942258	0.941414	0.941706	0.941266	0.942068	0.942129	0.944816	0.943833	0.951933	0.956623	0.963255
10.5812	0.942487	0.942057	0.942359	0.942074	0.94159	0.942001	0.941247	0.941202	0.944616	0.943176	0.950328	0.956608	0.961968
10.6557	0.941564	0.941243	0.942602	0.940054	0.941804	0.940787	0.941359	0.94205	0.9444	0.944149	0.950543	0.955917	0.96291
10.7302	0.941108	0.940454	0.94259	0.94109	0.940877	0.941092	0.940962	0.939946	0.944614	0.943332	0.950054	0.957481	0.962799
10.8048	0.940647	0.941092	0.94282	0.940469	0.942019	0.941494	0.940616	0.941299	0.944337	0.943589	0.950267	0.956543	0.96238
10.8793	0.941156	0.940017	0.943991	0.940206	0.941263	0.94037	0.941002	0.942942	0.943642	0.943578	0.949911	0.957085	0.962826
10.9538	0.9419	0.93996	0.942407	0.939552	0.941719	0.941383	0.940901	0.940662	0.943618	0.943456	0.950937	0.955825	0.962211
11.0283	0.941011	0.940875	0.942542	0.94043	0.941651	0.941404	0.94218	0.941575	0.944343	0.943411	0.949509	0.956236	0.961394
11.1028	0.940614	0.939661	0.941662	0.940978	0.941593	0.939719	0.940916	0.941818	0.944097	0.943685	0.950473	0.956575	0.96211
11.1773	0.940494	0.940447	0.941596	0.940796	0.941012	0.940736	0.94159	0.941167	0.942703	0.942416	0.949049	0.956295	0.963055
11.2519	0.940728	0.939907	0.941348	0.939303	0.940409	0.940601	0.940176	0.941231	0.942065	0.941736	0.949343	0.957028	0.9629
11.3264	0.94008	0.940677	0.940791	0.941405	0.940641	0.941311	0.940674	0.940425	0.942861	0.942111	0.948291	0.957219	0.962289
11.4009	0.94053	0.941246	0.942922	0.939661	0.940794	0.939179	0.940403	0.9409	0.943069	0.942126	0.948984	0.95634	0.962353
11.4754	0.940239	0.940353	0.940914	0.940181	0.941131	0.939821	0.940228	0.941642	0.94287	0.94283	0.950045	0.955858	0.962495
11.5499	0.940533	0.93957	0.942563	0.940118	0.941054	0.939752	0.939315	0.941903	0.9418	0.94108	0.949695	0.95561	0.960979
11.6244	0.939827	0.940419	0.941521	0.939588	0.93919	0.939845	0.939666	0.940565	0.943027	0.941078	0.949687	0.956832	0.96262
11.6989	0.941234	0.94013	0.940566	0.93924	0.939555	0.939872	0.940058	0.940219	0.941174	0.942183	0.949049	0.956977	0.962384
11.7735	0.940325	0.9389	0.942036	0.939969	0.939493	0.939494	0.939176	0.939225	0.942225	0.942934	0.950077	0.957335	0.963099
11.848	0.939627	0.940777	0.940593	0.940236	0.940262	0.93965	0.939934	0.939019	0.943428	0.940938	0.948658	0.956653	0.961992
11.9225	0.938627	0.9403	0.941434	0.939225	0.939741	0.94034	0.940386	0.940207	0.94164	0.94156	0.948708	0.956048	0.962313
11.997	0.940341	0.938146	0.94007	0.939827	0.940675	0.939782	0.939891	0.939137	0.942044	0.942005	0.948265	0.95785	0.962292
12.0715	0.940222	0.938209	0.941093	0.940669	0.939105	0.939458	0.939577	0.939348	0.942834	0.940858	0.948807	0.954925	0.962691
12.146	0.940308	0.938545	0.940285	0.939243	0.938639	0.939383	0.939424	0.93906	0.941866	0.941721	0.94911	0.955628	0.961766
12.2206	0.93973	0.939573	0.940973	0.93891	0.939092	0.937395	0.938635	0.938658	0.942709	0.942009	0.948874	0.95631	0.961637
12.2951	0.939447	0.938995	0.940444	0.938368	0.939402	0.93893	0.939191	0.939025	0.943012	0.941125	0.950491	0.956355	0.962042
12.3696	0.939897	0.939583	0.941494	0.938519	0.93822	0.938819	0.939182	0.93994	0.943488	0.941155	0.950339	0.956522	0.96237
12.4441	0.939199	0.938473	0.940731	0.939025	0.938431	0.938501	0.93888	0.939398	0.942091	0.941795	0.948466	0.956924	0.962107
12.5186	0.938624	0.939218	0.939073	0.939164	0.938434	0.937875	0.939349	0.938746	0.942344	0.940989	0.949168	0.955807	0.961229
12.5931	0.937451	0.939212	0.940309	0.93752	0.939126	0.93768	0.938946	0.939985	0.941465	0.941793	0.947895	0.956441	0.961502
12.6677	0.937874	0.938149	0.939851	0.938443	0.93953	0.937941	0.938238	0.939773	0.940963	0.941	0.948166	0.955083	0.961705
12.7422	0.938366	0.9383	0.939061	0.937108	0.9386	0.938873	0.93932	0.939227	0.941358	0.939993	0.948947	0.955295	0.962698
12.8167	0.93886	0.939133	0.938914	0.937501	0.938808	0.939122	0.939692	0.938391	0.94079	0.941566	0.947592	0.954619	0.961793
12.8912	0.937788	0.937071	0.939579	0.936587	0.937853	0.938058	0.939908	0.939964	0.940642	0.941371	0.948609	0.955798	0.961641
12.9657	0.937765	0.938728	0.939414	0.937656	0.938336	0.937791	0.939271	0.939791	0.941227	0.941076	0.950369	0.95489	0.962799
13.0402	0.938121	0.936791	0.938103	0.938616	0.938119	0.936201	0.938289	0.93901	0.942371	0.941363	0.948332	0.955125	0.961286
13.1147	0.938663	0.937989	0.9391	0.938516	0.937039	0.937476	0.937889	0.938077	0.941429	0.941636	0.950226	0.955056	0.962188
13.1893	0.938435	0.93808	0.940405	0.937193	0.938272	0.936843	0.937595	0.937869	0.940178	0.941008	0.949264	0.955435	0.961367
13.2638	0.937966	0.938772	0.939249	0.937105	0.937207	0.938307	0.93837	0.938327	0.941096	0.941572	0.949617	0.956155	0.962826
13.3383	0.939049	0.93846	0.938938	0.938713	0.937433	0.937206	0.938402	0.93828	0.940547	0.941072	0.948646	0.955354	0.961739
13.4128	0.938908	0.937765	0.939902	0.937541	0.937247	0.93768	0.937958	0.938837	0.940796	0.940137	0.949011	0.955241	0.960634
13.4873	0.936882	0.937712	0.940043	0.937665	0.939071	0.937659	0.938341	0.937617	0.941414	0.940574	0.94888	0.955244	0.961722
13.5618	0.93699	0.937791	0.939028	0.937665	0.937586	0.937794	0.937809	0.938353	0.940377	0.939596	0.948113	0.955402	0.961107
13.6364	0.937165	0.936967	0.938821	0.938228	0.937935	0.937593	0.937673	0.938999	0.941221	0.940415	0.948539	0.954934	0.962208
13.7109	0.936868	0.937611	0.939486	0.93629	0.937369	0.936561	0.937716	0.936939	0.940125	0.940347	0.9483	0.956447	0.961137
13.7854	0.936601	0.937096	0.939537	0.93692	0.937914	0.936951	0.938261	0.937995	0.941387	0.940423	0.947236	0.955485	0.962107
13.8599	0.937621	0.938033	0.939387	0.937165	0.937372	0.937788	0.937734	0.93816	0.941845	0.940618	0.947367	0.954595	0.961691
13.9344	0.937496	0.93747	0.938779	0.936187	0.937642	0.937401	0.93769	0.937857	0.93989	0.939575	0.948189	0.955244	0.962063
14.0089	0.937421	0.938671	0.938534	0.93801	0.937635	0.937596	0.937538	0.939239	0.939866	0.940446	0.947189	0.954854	0.961448
14.0834	0.937248	0.937809	0.938779	0.936472	0.936803	0.937602	0.937598	0.938488	0.939703	0.939463	0.948067	0.95413	0.960827
14.158	0.936429	0.937501	0.939671	0.935354	0.937115	0.936342	0.938929	0.938069	0.939944	0.94006	0.948314	0.956474	0.961678
14.2325	0.936609	0.93753	0.938992	0.936923	0.937066	0.936684	0.937374	0.937429	0.941046	0.939596	0.948373	0.955265	0.960668
14.307	0.936534	0.936272	0.939647	0.936166	0.936276	0.935857	0.938076	0.936698	0.940588	0.939823	0.947804	0.955018	0.960516
14.3815	0.936373	0.936854	0.939216	0.936405	0.936757	0.93672	0.937431	0.937778	0.939745	0.938659	0.948218	0.954681	0.960796
14.456	0.936081	0.937199	0.939917	0.93556	0.935266	0.936471	0.93767	0.9374	0.940443	0.939558	0.948052	0.953832	0.960641
14.5305	0.937029	0.935345	0.938375	0.936965	0.935591	0.936747	0.935813	0.937658	0.939991	0.939409	0.94837	0.95531	0.960698
14.6051	0.93582	0.936131	0.939282	0.936542	0.937152	0.936114	0.936841	0.936408	0.940345	0.940094	0.946592	0.955268	0.96158
14.6796	0.937501	0.937196	0.938753	0.936863	0.936123	0.936732	0.936392	0.936698	0.938925	0.939393	0.947379	0.954452	0.960597
14.7541	0.936373	0.936435	0.939372	0.934946	0.935141	0.935578	0.936884	0.937253	0.939676	0.939113	0.947903	0.95466	0.96055
14.8286	0.935431	0.936435	0.937241	0.935563	0.93661	0.935056	0.936717	0.937294	0.939855	0.939516	0.94839	0.954437	0.960418
14.9031	0.936815	0.937278	0.937576	0.936593	0.936074	0.935104	0.937117	0.937458	0.938904	0.939863	0.946178	0.954073	0.96005
14.9776	0.937332	0.93575	0.937633	0.935167	0.936586	0.935056	0.937518	0.936311	0.93853	0.93973	0.948023	0.954231	0.961273
15.0522	0.936896	0.936454	0.937618	0.93579	0.935839	0.935086	0.936516	0.936505	0.940318	0.940069	0.947321	0.955351	0.959959
15.1267	0.936315	0.935495	0.937561	0.936535	0.935297	0.934783	0.935735	0.936657	0.939641	0.939747	0.946656	0.954836	0.959956
15.2012	0.935812	0.936784	0.937049	0.936124	0.935673	0.936399	0.937135	0.937367	0.939471	0.93844	0.947326	0.955045	0.960013
15.2757	0.935584	0.935791	0.937855	0.936548	0.936595	0.935083	0.93494	0.936939	0.938901	0.937632	0.946478	0.95531	0.958406
15.3502	0.93639	0.937052	0.936696	0.936284	0.935637	0.934948	0.935263	0.93534	0.938865	0.939446	0.94661	0.955971	0.960357
15.4247	0.936851	0.935039	0.937268	0.935909	0.935401	0.935599	0.935752	0.935625	0.938845	0.937813	0.945566	0.954708	0.960138
15.4992	0.93607	0.935024	0.937798	0.935554	0.936494	0.935536	0.936438	0.936121	0.938194	0.938493	0.947326	0.954175	0.961732
15.5738	0.934792	0.935464	0.938327	0.936614	0.935646	0.935611	0.93613	0.93642	0.938589	0.939543	0.946636	0.9543	0.960195
15.6483	0.935484	0.934829	0.937133	0.936469	0.934516	0.935224	0.935821	0.936244	0.938099	0.938237	0.947131	0.955435	0.960641
15.7228	0.935498	0.934958	0.937322	0.935115	0.93537	0.934201	0.936207	0.936203	0.939112	0.939104	0.947268	0.954723	0.959851
15.7973	0.935287	0.935684	0.935562	0.935669	0.935318	0.934729	0.936769	0.936121	0.93842	0.938343	0.946257	0.954842	0.960091
15.8718	0.936968	0.934863	0.936969	0.935073	0.935456	0.933415	0.936893	0.934363	0.937442	0.939429	0.947504	0.956361	0.959385
15.9463	0.935623	0.934524	0.937046	0.934873	0.935514	0.935206	0.935522	0.935839	0.937894	0.937785	0.946994	0.954869	0.959517
16.0209	0.936437	0.936888	0.936187	0.9357	0.935159	0.934915	0.936233	0.935771	0.938337	0.937459	0.946781	0.955762	0.959976
16.0954	0.935381	0.93537	0.938016	0.934504	0.934911	0.93568	0.934272	0.935713	0.937433	0.93748	0.946406	0.955089	0.958774
16.1699	0.934461	0.935388	0.937157	0.935176	0.93522	0.935928	0.936268	0.936144	0.938114	0.938527	0.946012	0.954333	0.95928
16.2444	0.935337	0.935297	0.937196	0.936469	0.934969	0.935182	0.935718	0.936704	0.938539	0.937789	0.946627	0.95477	0.96029
16.3189	0.934128	0.934426	0.937301	0.934946	0.935211	0.93451	0.935136	0.935343	0.939715	0.937482	0.946309	0.956111	0.959804
16.3934	0.935356	0.935954	0.936283	0.934846	0.93508	0.934723	0.935865	0.935408	0.938571	0.937268	0.945735	0.954374	0.959675
16.4679	0.935028	0.935662	0.93696	0.934831	0.934011	0.935008	0.935922	0.935182	0.937763	0.937639	0.946665	0.954056	0.960151
16.5425	0.934747	0.935546	0.936292	0.934292	0.934685	0.934282	0.936026	0.934909	0.937303	0.937664	0.946149	0.954562	0.960043
16.617	0.935373	0.935168	0.936068	0.93461	0.935725	0.934666	0.935341	0.935977	0.937451	0.936629	0.946333	0.955247	0.960347
16.6915	0.933964	0.935052	0.935436	0.935303	0.933154	0.93478	0.934819	0.936035	0.93787	0.937113	0.946295	0.954961	0.960432
16.766	0.933383	0.934282	0.935203	0.93384	0.935052	0.933349	0.934952	0.936241	0.938396	0.936897	0.946143	0.955092	0.959314
16.8405	0.935734	0.934272	0.936418	0.934173	0.934672	0.932813	0.935611	0.937221	0.93787	0.937944	0.946184	0.954982	0.959966
16.915	0.93492	0.934106	0.934858	0.93394	0.935787	0.934099	0.934192	0.936619	0.937612	0.937124	0.94624	0.955661	0.959777
16.9896	0.934842	0.933816	0.935029	0.934119	0.934461	0.933976	0.934471	0.934205	0.938016	0.938021	0.946767	0.955807	0.958912
17.0641	0.93512	0.93343	0.93611	0.935067	0.934979	0.934132	0.934906	0.935789	0.938423	0.937253	0.945689	0.954482	0.960847
17.1386	0.934147	0.934845	0.93617	0.934934	0.933926	0.933586	0.934261	0.934475	0.937995	0.938192	0.947026	0.953835	0.959851
17.2131	0.933986	0.935087	0.936083	0.935164	0.933662	0.933601	0.935467	0.935425	0.938476	0.938324	0.947318	0.954616	0.960435
17.2876	0.934517	0.935002	0.935858	0.933971	0.935621	0.934696	0.933581	0.934979	0.936934	0.937592	0.946674	0.954961	0.95951
17.3621	0.932952	0.934555	0.935777	0.933983	0.934975	0.934609	0.933906	0.934428	0.937927	0.937681	0.947335	0.955187	0.959328
17.4366	0.934631	0.934801	0.936017	0.933592	0.93399	0.932939	0.934586	0.935279	0.937526	0.938014	0.947691	0.954169	0.960185
17.5112	0.9343	0.934282	0.934688	0.933689	0.9335	0.933859	0.935027	0.934794	0.938185	0.937257	0.946146	0.954145	0.958878
17.5857	0.933402	0.935731	0.935661	0.934267	0.934311	0.933841	0.935315	0.933853	0.938019	0.93706	0.945499	0.955342	0.959145
17.6602	0.934392	0.93431	0.935355	0.934061	0.934605	0.933838	0.933523	0.934193	0.937701	0.936492	0.945526	0.954255	0.960162
17.7347	0.934292	0.934354	0.936654	0.933525	0.933675	0.934408	0.933777	0.935105	0.937407	0.936619	0.944884	0.953975	0.959111
17.8092	0.933639	0.933625	0.935391	0.933456	0.933889	0.933718	0.934238	0.934548	0.937751	0.936072	0.945051	0.95405	0.959824
17.8837	0.933625	0.93375	0.934852	0.932983	0.933118	0.933077	0.93473	0.936077	0.936578	0.938593	0.946138	0.954931	0.959226
17.9583	0.933175	0.933596	0.935945	0.934164	0.932536	0.933451	0.933915	0.934246	0.93659	0.936769	0.945636	0.954383	0.958946
18.0328	0.934631	0.932892	0.935367	0.933601	0.934743	0.932318	0.934966	0.93468	0.936899	0.936909	0.945048	0.955071	0.959027
18.1073	0.933678	0.934385	0.935286	0.932441	0.932019	0.932915	0.933567	0.934894	0.936931	0.936492	0.945115	0.954404	0.960324
18.1818	0.933277	0.934137	0.935604	0.933286	0.932738	0.933106	0.933639	0.93402	0.936257	0.936347	0.944576	0.954187	0.960202
18.2563	0.934533	0.933339	0.935206	0.932805	0.933157	0.934027	0.933688	0.933835	0.936524	0.936642	0.944509	0.953549	0.960124
18.3308	0.935284	0.933474	0.934888	0.931975	0.933819	0.931733	0.934269	0.933644	0.935924	0.936767	0.944637	0.953368	0.959193
18.4054	0.933986	0.93198	0.933954	0.931611	0.933797	0.93352	0.934004	0.935055	0.935396	0.936644	0.945482	0.953552	0.959456
18.4799	0.933266	0.932342	0.9352	0.932765	0.933362	0.932954	0.933826	0.934217	0.93569	0.93639	0.945648	0.954482	0.959236
18.5544	0.933213	0.933996	0.934838	0.932892	0.933675	0.932948	0.933978	0.933873	0.937529	0.935181	0.945016	0.955006	0.95927
18.6289	0.933136	0.932273	0.934272	0.933404	0.933705	0.933304	0.933034	0.933313	0.937053	0.937111	0.945237	0.953844	0.96007
18.7034	0.933166	0.933166	0.935547	0.93378	0.932689	0.932084	0.933549	0.934824	0.935675	0.936227	0.946656	0.953368	0.959696
18.7779	0.932991	0.933018	0.934954	0.932783	0.933815	0.93152	0.932861	0.934211	0.936385	0.935828	0.944596	0.954586	0.959983
18.8524	0.932911	0.932194	0.934595	0.932814	0.933791	0.932927	0.932732	0.934287	0.93681	0.93717	0.944937	0.953725	0.958679
18.927	0.933894	0.932417	0.93435	0.934083	0.933274	0.933272	0.932426	0.935	0.936278	0.937255	0.944998	0.953931	0.959777
19.0015	0.932819	0.932169	0.935592	0.932172	0.93257	0.93314	0.933002	0.935211	0.935253	0.936549	0.945246	0.955271	0.960719
19.076	0.933094	0.932509	0.934906	0.931609	0.933907	0.932255	0.934194	0.933861	0.936519	0.935983	0.945829	0.954681	0.959034
19.1505	0.932813	0.931713	0.934643	0.931778	0.932322	0.93248	0.933702	0.934384	0.936646	0.934852	0.945517	0.954085	0.959902
19.225	0.931766	0.932902	0.932694	0.932226	0.933301	0.932204	0.932694	0.934645	0.936058	0.937944	0.945724	0.954514	0.959679
19.2995	0.932708	0.932986	0.933865	0.932093	0.933506	0.931739	0.933296	0.933791	0.936082	0.936394	0.946499	0.95382	0.960141
19.3741	0.933386	0.931829	0.934466	0.932786	0.933139	0.931466	0.93238	0.934569	0.935731	0.935769	0.945246	0.95396	0.958689
19.4486	0.933352	0.932619	0.934356	0.932042	0.9335	0.931667	0.932732	0.934161	0.935494	0.936534	0.945051	0.954213	0.959196
19.5231	0.932913	0.932581	0.934416	0.931823	0.932995	0.931937	0.932579	0.934281	0.937365	0.936602	0.944124	0.95433	0.960317
19.5976	0.933127	0.933574	0.93441	0.93225	0.931887	0.932945	0.93433	0.933685	0.935684	0.935639	0.944074	0.953945	0.959638
19.6721	0.932838	0.934074	0.933302	0.931481	0.933243	0.932579	0.933627	0.933773	0.93686	0.936085	0.943565	0.954112	0.95953
19.7466	0.933002	0.932292	0.934275	0.931705	0.933148	0.931469	0.934353	0.933459	0.936311	0.936195	0.945126	0.954175	0.959139
19.8211	0.933364	0.932933	0.933862	0.931012	0.932943	0.932627	0.932901	0.933809	0.936257	0.934865	0.945077	0.953371	0.960381
19.8957	0.933908	0.932216	0.93288	0.931178	0.932346	0.931844	0.933336	0.933034	0.936034	0.935828	0.944468	0.953284	0.958966
19.9702	0.93358	0.93332	0.933506	0.931624	0.933834	0.931898	0.933054	0.934302	0.936417	0.935597	0.944007	0.953397	0.960634
20.0447	0.934089	0.931694	0.933631	0.93113	0.933335	0.932096	0.932976	0.932776	0.936474	0.935692	0.944016	0.954202	0.960749
20.1192	0.933041	0.932549	0.93449	0.932968	0.93249	0.933011	0.932829	0.932483	0.935155	0.935677	0.94466	0.954163	0.959547
20.1937	0.931971	0.932534	0.935059	0.931702	0.932459	0.931886	0.932193	0.934043	0.93615	0.934791	0.944354	0.955041	0.958534
20.2682	0.931607	0.931449	0.933835	0.930933	0.931388	0.932147	0.93304	0.933122	0.934653	0.935885	0.94552	0.953904	0.959115
20.3428	0.932255	0.932137	0.934427	0.930867	0.93264	0.931439	0.933408	0.933861	0.935485	0.936644	0.946059	0.952954	0.960746
20.4173	0.932196	0.931534	0.934529	0.930873	0.932441	0.93089	0.933143	0.933947	0.934178	0.935601	0.944975	0.954419	0.960368
20.4918	0.932224	0.932386	0.933248	0.932529	0.932622	0.932405	0.93285	0.933597	0.93484	0.935845	0.945153	0.952968	0.959604
20.5663	0.932558	0.932442	0.934101	0.932011	0.932839	0.932237	0.932389	0.933762	0.936103	0.935103	0.943535	0.954291	0.960351
20.6408	0.932216	0.9321	0.932961	0.931454	0.932092	0.932441	0.932075	0.933718	0.935099	0.935495	0.944281	0.9536	0.958855
20.7153	0.932199	0.931867	0.933703	0.931751	0.933442	0.930653	0.932651	0.932937	0.934448	0.935147	0.943798	0.954053	0.959868
20.7899	0.932677	0.932773	0.933742	0.93083	0.932043	0.930785	0.931689	0.931919	0.934914	0.936165	0.943623	0.953874	0.959665
20.8644	0.932485	0.931795	0.933188	0.932414	0.932928	0.932276	0.932766	0.932318	0.935413	0.935073	0.943675	0.954362	0.960455
20.9389	0.933122	0.932059	0.932575	0.931896	0.932398	0.9323	0.931554	0.933768	0.936403	0.936466	0.944136	0.954461	0.958629
21.0134	0.935617	0.934345	0.935595	0.934606	0.934801	0.934927	0.935021	0.935736	0.938331	0.937351	0.947947	0.956846	0.961573
21.0879	0.943223	0.942007	0.944622	0.942734	0.942254	0.944274	0.944717	0.943928	0.94699	0.946672	0.955786	0.965591	0.968776
21.1624	0.948125	0.945714	0.947316	0.947149	0.947467	0.945825	0.948317	0.947815	0.951274	0.951458	0.958551	0.968918	0.971544
21.2369	0.95069	0.949496	0.950929	0.949015	0.948915	0.949579	0.951545	0.949514	0.953009	0.954255	0.961404	0.970515	0.974854
21.3115	0.952199	0.951782	0.953174	0.951553	0.950301	0.952311	0.953469	0.953072	0.954437	0.955485	0.962905	0.973764	0.976224
21.386	0.954011	0.950662	0.954984	0.953781	0.953589	0.953067	0.954894	0.953853	0.956318	0.95673	0.966153	0.974678	0.976849
21.4605	0.955898	0.954297	0.956762	0.954953	0.955021	0.955091	0.95651	0.956036	0.957949	0.957871	0.966879	0.976254	0.978156
21.535	0.956287	0.955514	0.957056	0.956404	0.955979	0.95561	0.956691	0.957318	0.959817	0.95976	0.968141	0.977011	0.979054
21.6095	0.958454	0.957322	0.957876	0.956383	0.956671	0.958237	0.958906	0.959281	0.960777	0.961427	0.968368	0.978181	0.980283
21.684	0.958666	0.957913	0.960127	0.95856	0.95859	0.958168	0.959634	0.958268	0.962194	0.96102	0.969467	0.979325	0.979182
21.7586	0.958955	0.959035	0.959181	0.960032	0.960972	0.960381	0.960133	0.960055	0.962539	0.962636	0.971064	0.980239	0.980807

## Sheet: 4) Linear Darobactin MST Traces
Linear darobactin replicate MST traces.
MST replicate data for linear darobactin interaction with TtSAM complex in detergent. Data in each row were produced from the same protein purification, each column is a different technical replicate using protein from the same purification batch but a different serial dilution of ligand. Light pink data points identify the lowest ligand concentration tested; dark pink data points identify the hi…

## Sheet: 5) Tom40 MST Traces
Tom40 β-signal peptide replicate MST traces.
MST replicate data for TtTom40 β-signal peptide interaction with TtSAM complex in detergent. Data in each row were produced from the same protein purification, each column is a different technical replicate using protein from the same purification batch but a different serial dilution of ligand. Light pink data points identify the lowest ligand concentration tested; dark pink data points identify…

## Sheet: 6) Por1 MST Traces
Porin1 β-signal peptide replicate MST traces.
MST replicate data for TtPorin1 β-signal peptide interaction with TtSAM complex in detergent. Data in each row were produced from the same protein purification, each column is a different technical replicate using protein from the same purification batch but a different serial dilution of ligand. Light pink data points identify the lowest ligand concentration tested; dark pink data points identif…

## Sheet: 7) Daro Merged Dose Response
Darobactin A replicate binding curves.									2022-06-23						2022-03-31						2022-04-01						2022-04-15						2022-04-23						2022-12-08
Merged fraction bound plots calculated from MST data of 2-3 technical replicates of TtSAM complex binding Darobactin A. Technical replicate MST traces (Source Data Sheet 1) were analyzed with MO.Analysis software and fraction bound plots generated from dose-response data. Light pink data points identify the lowest ligand concentration tested; dark pink data points identify the highest concentrati…									Darobactin Concentration [M]	Fraction Bound Mean	Fraction Bound SD	Fraction Bound N			Darobactin Concentration [M]	Fraction Bound Mean	Fraction Bound SD	Fraction Bound N			Darobactin Concentration [M]	Fraction Bound Mean	Fraction Bound SD	Fraction Bound N			Darobactin Concentration [M]	Fraction Bound Mean	Fraction Bound SD	Fraction Bound N			Darobactin Concentration [M]	Fraction Bound Mean	Fraction Bound SD	Fraction Bound N			Darobactin Concentration [M]	Fraction Bound Mean	Fraction Bound SD	Fraction Bound N
									1.5625e-05	0.854658	0.188319	2			1.5625e-05	0.971915	0.0565872	3			1.5625e-05	0.93398	0.102028	2			1.5625e-05	0.825883	0.0896771	2			1.5625e-05	1.09708	0.166474	2			1.5625e-05	0.860919	0.021778	2
									7.8125e-06	0.901471	0.0639988	2			7.8125e-06	0.968262	0.0540768	3			7.8125e-06	1.0215	0.0717042	2			7.8125e-06	1.06247	0.0063259	2			7.8125e-06	0.688558	0.162611	3			7.8125e-06	0.851599	0.0814284	2
									3.90625e-06	1.00047	0.125519	2			3.90625e-06	0.931695	0.0408275	3			3.90625e-06	0.89698	0.0261928	2			3.90625e-06	0.952311	0.0355532	2			3.90625e-06	0.991024		1			3.90625e-06	1.17068		1
									1.95313e-06	1.03912	0.064704	2			1.95313e-06	0.868408	0.0504212	3			1.95313e-06	0.857673	0.0207951	2			1.95313e-06	0.965159	0.0443314	2			1.95313e-06	0.928804	0.155232	3			1.95313e-06	1.07103	0.0155489	2
									9.76563e-07	0.934962	0.0234052	2			9.76563e-07	0.769319	0.0351739	3			9.76563e-07	0.673984	0.0712343	2			9.76563e-07	0.736922	0.140161	2			9.76563e-07	1.12085		1			9.76563e-07	0.75831		1
									4.88281e-07	0.803402	0.0448637	2			4.88281e-07	0.608742	0.0129267	3			4.88281e-07	0.534238	0.0989343	2			4.88281e-07	0.597744	0.0480089	2			4.88281e-07	0.957327	0.153759	2			4.88281e-07	0.75989	0.0256057	2
									2.44141e-07	0.642573	0.0481587	2			2.44141e-07	0.462605	0.043597	3			2.44141e-07	0.431092	0.0740561	2			2.44141e-07	0.439103	0.010625	2			2.44141e-07	0.62309	0.0387409	3			2.44141e-07	0.557654	0.148531	2
									1.2207e-07	0.479958	0.0758432	2			1.2207e-07	0.223141	0.0419766	2			1.2207e-07	0.198215	0.0994765	2			1.2207e-07	0.318497	0.0256608	2			1.2207e-07	0.442776	0.100605	3			1.2207e-07	0.300466	0.0360264	2
									6.10352e-08	-0.00878266		1			6.10352e-08	0.190745	0.0161567	3			6.10352e-08	0.205322	0.0605432	2			6.10352e-08	0.130407	0.0350126	2			6.10352e-08	0.331733	0.195044	3			6.10352e-08	0.313883	0.260791	2
									3.05176e-08	0.213936	0.0730673	2			3.05176e-08	0.122452	0.0687723	3			3.05176e-08	0.0631265	0.0203041	2			3.05176e-08	0.0860141	0.0036981	2			3.05176e-08	0.256073	0.0085606	3			3.05176e-08	0.132399		1
									1.52588e-08	0.033039	0.0360902	2			1.52588e-08	0.0556641	0.0763321	2			1.52588e-08	0.0120357	0.124556	2			1.52588e-08	0.0435939	0.119266	2			1.52588e-08	0.204221	0.143394	3			1.52588e-08	0.306093	0.382061	2
									7.6294e-09	0.0743162	0.011496	2			7.6294e-09	-0.0141467		1			7.6294e-09	0.0043979	0.0156744	2			7.6294e-09	0.0467335		1			7.6294e-09	-0.0144159	0.0177903	3			7.6294e-09	-0.00824578	0.190293	2
									3.8147e-09	0.110949	0.0816377	2		Outlier	0.00025	0.654067		1		Outlier	0.00025	0.577926		1		Outlier	6.25e-05	0.203605	0.273794	2			3.8147e-09	-0.00380423	0.178102	3			3.8147e-09	-0.10659		1
									1.90735e-09	0.0158068	0.108062	2		Outlier	0.000125	0.228444	0.323598	2		Outlier	0.000125	0.335392	0.210018	2		Outlier	3.125e-05	0.446905	0.0155777	2			1.90735e-09	0.0461787	0.0541818	3			1.90735e-09	-0.0174869	0.0241601	2
														Outlier	6.25e-05	0.452722	0.0127492	2		Outlier	6.25e-05	0.455604	0.0025302	2														Outlier	6.25e-05	0.0450798		1
														Outlier	3.125e-05	0.682159	0.106981	3		Outlier	3.125e-05	0.737021	0.0001794	2														Outlier	3.125e-05	0.274591	0.205778	2

## Sheet: 8) LinearDaro MergeDoseResponse
Linear darobactin MST replicate binding curves.						2022-06-23						2022-06-16						2023-04-25
Merged fraction bound plots calculated from MST data of 2-3 technical replicates of TtSAM complex binding linear darobactin peptide. Technical replicate MST traces (Source Data Sheet 2) were analyzed with MO.Analysis software and fraction bound plots generated from dose-response data. Technical replicate data points averaged and plotted. Open square datapoints only contain one replicate. Solid sq…						Darobactin Concentration [M]	Fraction Bound Mean	Fraction Bound SD	Fraction Bound N			Darobactin Concentration [M]	Fraction Bound Mean	Fraction Bound SD	Fraction Bound N			Darobactin Concentration [M]	Fraction Bound Mean	Fraction Bound SD	Fraction Bound N
						0.00175	0.604614		1			0.0035	0.703669		1			0.007	0.857547		1
						0.000875	0.406952	0.0593967	2			0.00175	0.649833		1			0.0035	0.92524		1
						0.0004375	0.293351		1			0.000875	0.454248	0.0402815	3			0.00175	0.912873		1
						0.00021875	0.180883	0.0646677	2			0.0004375	0.237165	0.043821	3			0.000875	0.540196	0.223407	2
						0.000109375	-0.00178079	0.0606557	2			0.00021875	0.111859	0.0611284	3			0.0004375	0.480532	0.204514	2
						5.46875e-05	0.0798757		1			0.000109375	0.0639271	0.0165438	3			0.00021875	0.171894	0.278949	3
						2.73438e-05	0.0624333		1			5.46875e-05	0.0157011	0.021895	3			0.000109375	0.143937	0.269373	3
						1.36719e-05	0.0624387	0.0325712	2			2.73438e-05	0.0202599	0.0022558	3			5.46875e-05	0.335772	0.0721883	3
						6.83594e-06	0.0160746	0.0136554	2			1.36719e-05	0.0105544	0.0187117	3			2.73438e-05	0.199489	0.0279997	2
						3.41797e-06	0.0164635	0.0656111	2			6.83594e-06	0.00551596	0.0015986	2			1.36719e-05	0.111745	0.0865392	2
						1.70898e-06	-0.0467335	0.0514509	2			3.41797e-06	-0.0288973	0.0780838	2			6.83594e-06	0.240774	0.120804	2
						8.54492e-07	0.00882303	0.037825	2			1.70898e-06	0.0267203	0.0070051	2			3.41797e-06	-0.111646	0.0094856	2
						4.27246e-07	-0.0207081	0.0729409	2			8.54492e-07	0.00420801	0.0078277	2			1.70898e-06	-0.117717	0.0767778	3
						2.13623e-07	-0.0456709	0.0567361	2			4.27246e-07	0.0401813	0.0042565	2			8.54492e-07	0.0254484	0.305466	3
						1.06812e-07	0.0138514	0.0135752	2			2.13623e-07	0.0307487	0.0433036	3			4.27246e-07	-0.210649	0.247799	3
												1.06812e-07	0.00541571	0.0375113	2			2.13623e-07	-0.103803	0.188056	3

## Sheet: 9) Tom40 Merged Dose Response
Tom40 β-signal peptide MST replicate binding curves.							2023-04-25						2022-12-08						2023-03-27
Merged fraction bound plots calculated from MST data of 2-3 technical replicates of TtSAM complex binding TtTom40 β-signal peptide. Technical replicate MST traces (Source Data Sheet 3) were analyzed with MO.Analysis software and fraction bound plots generated from dose-response data. Data points are average of 2-3 technical replicates. Light pink data point is lowest ligand concentration, dark pi…							Darobactin Concentration [M]	Fraction Bound Mean	Fraction Bound SD	Fraction Bound N			Darobactin Concentration [M]	Fraction Bound Mean	Fraction Bound SD	Fraction Bound N			Darobactin Concentration [M]	Fraction Bound Mean	Fraction Bound SD	Fraction Bound N
							3.05176e-08	-0.14023	0.224465	3			7.75146e-08	-0.024932	0.435496	2			3.05176e-08	-0.0932825	0.0579987	2
							6.10352e-08	-0.00913268	0.0665941	3			1.55029e-07	-0.102666	0.0402357	2			6.10352e-08	-0.0677715	0.175536	2
							1.2207e-07	0.0770381	0.253654	3			3.10059e-07	0.321386	0.389014	2			1.2207e-07	0.159117	0.604474	2
							2.44141e-07	-0.0180214	0.0839061	3			6.20117e-07	0.112444	0.3017	2			2.44141e-07	0.192658	0.0462105	2
							4.88281e-07	0.480114	0.117589	3			1.24023e-06	0.186572	0.085444	2			4.88281e-07	0.304922	0.230696	2
							9.76563e-07	0.39411	0.111562	3			2.48047e-06	0.20159	0.127571	2			9.76563e-07	0.331135	0.25253	2
							1.95313e-06	0.457816	0.0250011	3			4.96094e-06	0.490171	0.446085	2			1.95313e-06	0.361556	0.0848854	2
							3.90625e-06	0.389163	0.105129	3			9.92188e-06	0.703076	0.0624956	2			3.90625e-06	0.719152	0.346915	2
							7.8125e-06	0.655951	0.149118	3			1.98438e-05	0.887533	0.0495096	2			7.8125e-06	0.742739	0.0627963	2
							1.5625e-05	0.934528	0.168156	3			3.96875e-05	0.942299	0.143372	2			1.5625e-05	0.785774	0.0501778	2
							3.125e-05	0.952258	0.114726	3			7.9375e-05	1.00808	0.176477	2			3.125e-05	1.0297	0.528055	2
							6.25e-05	1.09616	0.0617897	3			0.00015875	0.973706	0.161141	2			6.25e-05	1.20854	0.19703	2
							0.000125	0.906488	0.143198	3			0.0003175	0.82854	0.203122	2			0.000125	1.14311	0.175963	2
						Outlier	0.00025	1.16397	0.341732	2		Outlier	0.000635	0.466839	0.164284	2			0.00025	1.06531	0.393473	2
						Outlier	0.0005	0.736537	0.146124	3		Outlier	0.00127	-0.195793	0.176821	2			0.0005	0.581438	0.139154	2
						Outlier	0.001	0.394622	0.0327615	3								Outlier	0.001	-0.933538	0.540805	2

[truncated: 14 more sheets: 10) Porin1 Merged Dose Response, 11) MST Biol. Rep. Data Points, 12) MST Experimental Parameters, 13) Figure3a_Tom40 Import Assay, 14) Figure3b_Mdm10 Import Assay, 15) Figure3c_Por1 Import Assay, 16) Figure3d_Sam50 Import Assay, 17) +- Arginine PurificationGel, 18) Purification gel-daroCryoEM, 19) Purification gel- MST, 20) Purification gel-LCMScryoEM, 21) Ergosterol Mass Spec, 22) MD Membrane Thickness , 23) S.cerevisiae Growth Assay]
